# Supplementary material for: FGF21, a modulator of astrocyte reactivity, protects against ischemic brain injury through anti-inflammatory and neurotrophic pathways
Source: Acta Pharmacol Sin. 2025 Feb 28;46(7):1834–51. doi: 10.1038/s41401-024-01462-x (PMC12205086; doi:10.1038/s41401-024-01462-x)
Supplement: Supplementary file 2 — Supplementary Data [file 41401_2024_1462_MOESM2_ESM.xlsx]

## Sheet: Supplementary Data 1
Gene id	MeanTPM (B)	MeanTPM (A)	log2FoldChange	pValue	qValue	result	GeneName	GeneDescription	GO	KEGG	KOG
ENSMUSG00000050299	51.0219	24.1967	1.07631	0.000194421	0.00543452	up	Gm9843	predicted gene 9843 [Source:MGI Symbol;Acc:MGI:3708621]	GO:0005622;GO:0003735;GO:0006412;GO:0005840;GO:0030529	K02983-ko03010 Ribosome	KOG0001-Ubiquitin and ubiquitin-like proteins[OR]
ENSMUSG00000091462	8.50016	0.475363	4.16039	2.93e-13	2.86e-10	up	Gm17084	predicted gene 17084 [Source:MGI Symbol;Acc:MGI:4937911]	-	-	-
ENSMUSG00000043953	20.1483	5.21034	1.95121	1.68e-07	2.64e-05	up	Ccrl2	chemokine (C-C motif) receptor-like 2 [Source:MGI Symbol;Acc:MGI:1920904]	GO:0016020;GO:0016021;GO:0005886;GO:0007186;GO:0004871;GO:0004930;GO:0007165;GO:0005887;GO:0004950;GO:0006935;GO:0070098;GO:0006954;GO:0016493;GO:0042379;GO:0048020	-	-
ENSMUSG00000036278	19.5292	9.54379	1.033	0.000135652	0.00431934	up	Macrod1	MACRO domain containing 1 [Source:MGI Symbol;Acc:MGI:2147583]	GO:0016787;GO:0005634;GO:0016798;GO:0005654;GO:0006974;GO:0005739;GO:0019213;GO:0042278;GO:0051725	-	KOG2633-Hismacro and SEC14 domain-containing proteins[BK]
ENSMUSG00000060419	59.9715	25.5515	1.23087	1.21e-05	0.00076816	up	Rps16-ps2	ribosomal protein S16, pseudogene 2 [Source:MGI Symbol;Acc:MGI:3704259]	-	-	-
ENSMUSG00000018566	7.47199	3.05047	1.29246	8.51e-06	0.000582218	up	Slc2a4	solute carrier family 2 (facilitated glucose transporter), member 4 [Source:MGI Symbol;Acc:MGI:95758]	GO:0055085;GO:0016020;GO:0016021;GO:0009897;GO:0005886;GO:0005215;GO:0006810;GO:0048471;GO:0005829;GO:0005515;GO:0005737;GO:0070062;GO:0042593;GO:0042383;GO:0005887;GO:0022857;GO:0005768;GO:0005355;GO:0015758;GO:1904659;GO:0012505;GO:0022891;GO:0008643;GO:0045121;GO:0061024;GO:0032869;GO:0032593;GO:0050873;GO:0071470;GO:0012506;GO:0030659;GO:0071356;GO:0005360;GO:0055056;GO:0010021;GO:0044381;GO:…	K07191-ko04068 FoxO signaling pathway;ko04152 AMPK signaling pathway;ko04910 Insulin signaling pathway;ko04920 Adipocytokine signaling pathway;ko04930 Type II diabetes mellitus;ko04931 Insulin resistance	KOG0569-Permease of the major facilitator superfamily[G]
ENSMUSG00000084416	39.774	19.3787	1.03735	0.000106683	0.00365235	up	Rpl10a-ps1	ribosomal protein L10A, pseudogene 1 [Source:MGI Symbol;Acc:MGI:3705885]	-	-	-
ENSMUSG00000015090	1564.12	761.555	1.03833	1.72e-07	2.68e-05	up	Ptgds	prostaglandin D2 synthase (brain) [Source:MGI Symbol;Acc:MGI:99261]	GO:0016020;GO:0005794;GO:0005615;GO:0005634;GO:0005215;GO:0006810;GO:0005737;GO:0016853;GO:0005576;GO:0070062;GO:0006629;GO:0036094;GO:0005783;GO:0031965;GO:0006631;GO:0006633;GO:0048471;GO:0005504;GO:2000255;GO:0004667;GO:0005501;GO:0001516;GO:0006693;GO:0045187;GO:0005791;GO:0051384	K01830-ko00590 Arachidonic acid metabolism	-
ENSMUSG00000096810	50.2289	23.9091	1.07096	2.97e-05	0.00148685	up	Gm10481	predicted gene 10481 [Source:MGI Symbol;Acc:MGI:3708707]	-	-	-
ENSMUSG00000034579	5.47999	2.46433	1.15298	0.000883363	0.01374	up	Pla2g3	phospholipase A2, group III [Source:MGI Symbol;Acc:MGI:2444945]	GO:0003674;GO:0005576;GO:0042629;GO:0004623;GO:0006644;GO:0050482;GO:0060271;GO:0005814;GO:0048468;GO:0001675;GO:0019372;GO:0043303;GO:0046470;GO:0007288	K01047-ko00564 Glycerophospholipid metabolism;ko00565 Ether lipid metabolism;ko00590 Arachidonic acid metabolism;ko00591 Linoleic acid metabolism;ko00592 alpha-Linolenic acid metabolism;ko04014 Ras signaling pathway;ko04270 Vascular smooth muscle contraction;ko04972 Pancreatic secretion;ko04975 Fat digestion and absorption	-
ENSMUSG00000064023	15.7726	7.80965	1.01409	0.000369002	0.00830226	up	Klk8	kallikrein related-peptidase 8 [Source:MGI Symbol;Acc:MGI:1343327]	GO:0016787;GO:0005737;GO:0008233;GO:0006508;GO:0005576;GO:0005615;GO:0004252;GO:0050808;GO:0008236;GO:0009611;GO:0048812;GO:0008219;GO:0048681;GO:0007613;GO:0043616;GO:0031642;GO:0050807	-	KOG3627-Trypsin[E]
ENSMUSG00000042312	186.978	93.0218	1.00723	1.23e-05	0.000772745	up	S100a13	S100 calcium binding protein A13 [Source:MGI Symbol;Acc:MGI:109581]	GO:0005509;GO:0005507	-	-
ENSMUSG00000044258	6.81986	2.58126	1.40167	1.54e-05	0.000892165	up	Ctla2a	cytotoxic T lymphocyte-associated protein 2 alpha [Source:MGI Symbol;Acc:MGI:88554]	GO:0006508;GO:0005576;GO:0008234;GO:0030425;GO:0050728;GO:0045589;GO:0010955	-	KOG1543-Cysteine proteinase Cathepsin L[O]
ENSMUSG00000058351	30.6676	14.4319	1.08745	6.51e-05	0.00264729	up	Smim4	small integral membrane protein 4 [Source:MGI Symbol;Acc:MGI:1913737]	GO:0016020;GO:0016021;GO:0003674;GO:0008150;GO:0005739	-	-
ENSMUSG00000003541	59.7	24.0456	1.31196	1.44e-05	0.000850868	up	Ier3	immediate early response 3 [Source:MGI Symbol;Acc:MGI:104814]	GO:0043066;GO:2001020;GO:0005634	-	-
ENSMUSG00000019689	112.959	56.2223	1.00659	7.64e-05	0.00297801	up	Fmc1	formation of mitochondrial complex V assembly factor 1 [Source:MGI Symbol;Acc:MGI:1913367]	GO:0003674;GO:0005739;GO:0061469;GO:0050995	-	-
ENSMUSG00000045055	16.9428	8.28973	1.03127	0.000841198	0.0133584	up	Rpsa-ps2	ribosomal protein SA, pseudogene 2 [Source:MGI Symbol;Acc:MGI:3643356]	-	-	-
ENSMUSG00000038352	6.53496	2.87497	1.18463	0.000653368	0.0114747	up	Arl5c	ADP-ribosylation factor-like 5C [Source:MGI Symbol;Acc:MGI:3028577]	GO:0000166;GO:0005525;GO:0005622;GO:0008150;GO:0005575;GO:0007264	-	KOG0070-GTP-binding ADP-ribosylation factor Arf1[U]
ENSMUSG00000004814	5.33952	2.0415	1.38708	0.00231916	0.0253498	up	Ccl24	chemokine (C-C motif) ligand 24 [Source:MGI Symbol;Acc:MGI:1928953]	GO:0005576;GO:0005615;GO:0005125;GO:0007186;GO:0006955;GO:2000273;GO:0007165;GO:0008009;GO:0006935;GO:0043547;GO:0006954;GO:0007010;GO:0008360;GO:0048020;GO:0002548;GO:0030593;GO:0048247;GO:0070098;GO:0070374;GO:0071346;GO:0071347;GO:0071356;GO:0030335;GO:0045766;GO:0001938;GO:0030838;GO:0048018;GO:0048245;GO:0050729;GO:0031728;GO:2000418	-	-
ENSMUSG00000082626	5.17542	1.87148	1.4675	0.00510987	0.0408539	up	Rps13-ps5	ribosomal protein S13, pseudogene 5 [Source:MGI Symbol;Acc:MGI:3650602]	-	-	-
ENSMUSG00000110841	84.306	39.1135	1.10797	1.08e-05	0.00071067	up	AC153368.1	-	-	-	-
ENSMUSG00000020377	29.6087	14.191	1.06104	2.09e-05	0.00114563	up	Ltc4s	leukotriene C4 synthase [Source:MGI Symbol;Acc:MGI:107498]	GO:0016020;GO:0016021;GO:0008047;GO:0043085;GO:0006691;GO:0005634;GO:0098869;GO:0004464;GO:0005783;GO:0005789;GO:0016829;GO:0004364;GO:0004602;GO:0019370;GO:0005635;GO:0005640;GO:0008289	K00807-ko00590 Arachidonic acid metabolism	-
ENSMUSG00000073435	14.9477	7.25876	1.04213	0.00138533	0.0183462	up	Nme3	NME/NM23 nucleoside diphosphate kinase 3 [Source:MGI Symbol;Acc:MGI:1930182]	GO:0016740;GO:0046872;GO:0000166;GO:0005524;GO:0016301;GO:0016310;GO:0070062;GO:0005739;GO:0004550;GO:0006165;GO:0006183;GO:0006228;GO:0006241;GO:0009117	K00940-ko00230 Purine metabolism;ko00240 Pyrimidine metabolism	KOG0888-Nucleoside diphosphate kinase[F]
ENSMUSG00000098371	80.5224	24.7838	1.69999	0.00437235	0.0373896	up	Gm28037	predicted gene, 28037 [Source:MGI Symbol;Acc:MGI:5547773]	-	-	-
ENSMUSG00000001020	47.1612	19.3547	1.28492	6.67e-08	1.28e-05	up	S100a4	S100 calcium binding protein A4 [Source:MGI Symbol;Acc:MGI:1330282]	GO:0046872;GO:0005615;GO:0005509;GO:0005634;GO:0048471;GO:0003723;GO:0070062;GO:0046914;GO:0005515;GO:0043123;GO:0042802;GO:0003779;GO:0048306;GO:0050786;GO:0043005	-	-
ENSMUSG00000054545	12.9307	5.54758	1.22087	0.00110219	0.0159051	up	Ugt1a6a	UDP glucuronosyltransferase 1 family, polypeptide A6A [Source:MGI Symbol;Acc:MGI:2137698]	GO:0016020;GO:0016021;GO:0016740;GO:0016757;GO:0042803;GO:0046982;GO:0008152;GO:0070062;GO:0005783;GO:0005789;GO:0016758;GO:0019899;GO:0005743;GO:0043231;GO:0015020;GO:0052697;GO:0019585	K00699-ko00040 Pentose and glucuronate interconversions;ko00053 Ascorbate and aldarate metabolism;ko00500 Starch and sucrose metabolism;ko00140 Steroid hormone biosynthesis;ko00830 Retinol metabolism;ko00860 Porphyrin and chlorophyll metabolism;ko00980 Metabolism of xenobiotics by cytochrome P450;ko00982 Drug metabolism - cytochrome P450;ko00983 Drug metabolism - other enzymes;ko05204 Chemical ca…	KOG1192-UDP-glucuronosyl and UDP-glucosyl transferase[GC]
ENSMUSG00000103034	10.2474	3.66343	1.48399	0.00134946	0.017985	up	Gm8797	predicted pseudogene 8797 [Source:MGI Symbol;Acc:MGI:3643769]	-	-	KOG0003-Ubiquitin/60s ribosomal protein L40 fusion[J]
ENSMUSG00000094344	10.9788	4.71843	1.21834	0.00220938	0.0247074	up	Gm11942	predicted gene 11942 [Source:MGI Symbol;Acc:MGI:3650608]	-	-	-
ENSMUSG00000032085	13.7401	4.8445	1.50397	1.5e-10	8.16e-08	up	Tagln	transgelin [Source:MGI Symbol;Acc:MGI:106012]	GO:0005737;GO:0051015;GO:0030855	-	KOG2046-Calponin[Z]
ENSMUSG00000060143	93.0196	43.045	1.11169	4.41e-05	0.00196703	up	Gm10076	predicted gene 10076 [Source:MGI Symbol;Acc:MGI:3704451]	GO:0003674;GO:0003735;GO:0006412;GO:0005840;GO:0030529	K02928-ko03010 Ribosome	-
ENSMUSG00000026126	12.275	4.57658	1.42338	0.000710145	0.0120667	up	Ptpn18	protein tyrosine phosphatase, non-receptor type 18 [Source:MGI Symbol;Acc:MGI:108410]	GO:0016787;GO:0005634;GO:0005515;GO:0005737;GO:0004721;GO:0004725;GO:0016791;GO:0006470;GO:0016311;GO:0035335;GO:0004726	-	KOG0789-Protein tyrosine phosphatase[T]
ENSMUSG00000006315	128.237	62.7237	1.03173	5.81e-06	0.000438697	up	Tmem147	transmembrane protein 147 [Source:MGI Symbol;Acc:MGI:1915011]	GO:0016020;GO:0016021;GO:0003674;GO:0005783;GO:0005789;GO:0031648	-	KOG3236-Predicted membrane protein[S]
ENSMUSG00000079641	462.992	230.323	1.00733	6.2e-05	0.0025384	up	Rpl39	ribosomal protein L39 [Source:MGI Symbol;Acc:MGI:1914498]	GO:0005622;GO:0005615;GO:0003735;GO:0006412;GO:0005840;GO:0022625;GO:0019731;GO:0050830;GO:0030529;GO:0003723;GO:0005515;GO:0002227	K02924-ko03010 Ribosome	KOG0002-60s ribosomal protein L39[J]
ENSMUSG00000025289	55.3912	27.5178	1.00929	1.27e-05	0.000787114	up	Prdx4	peroxiredoxin 4 [Source:MGI Symbol;Acc:MGI:1859815]	GO:0005634;GO:0005829;GO:0005737;GO:0042803;GO:0055114;GO:0016491;GO:0005576;GO:0007283;GO:0070062;GO:0004601;GO:0098869;GO:0045454;GO:0005739;GO:0005783;GO:0072593;GO:0030198;GO:0016209;GO:0051920;GO:0008584;GO:0019471;GO:0022417;GO:2000255;GO:0005615;GO:0005790	K03386-ko04214 Apoptosis - fly	KOG0852-Alkyl hydroperoxide reductase, thiol specific antioxidant and related enzymes[O]
ENSMUSG00000069792	15.1447	6.49448	1.22153	0.000677985	0.0117643	up	Wfdc17	WAP four-disulfide core domain 17 [Source:MGI Symbol;Acc:MGI:3649773]	GO:0005576;GO:0008150;GO:0005575;GO:0030414;GO:0010466;GO:0010951;GO:0004867	-	KOG4802-Adhesion-type protein [W]
ENSMUSG00000009281	59.4027	26.1113	1.18586	1.03e-06	0.000109684	up	Rarres2	retinoic acid receptor responder (tazarotene induced) 2 [Source:MGI Symbol;Acc:MGI:1918910]	GO:0005102;GO:0006954;GO:0001523;GO:0001701;GO:0001934;GO:0010759;GO:0048566;GO:0050994;GO:2001275;GO:0031012;GO:0070062;GO:0005576;GO:0006935;GO:0005515;GO:0030154;GO:0045600;GO:0005615;GO:0050873;GO:0050921	-	-
ENSMUSG00000055553	169.822	50.8045	1.741	3.86e-06	0.000315816	up	Kxd1	KxDL motif containing 1 [Source:MGI Symbol;Acc:MGI:1922870]	GO:0003735;GO:0006412;GO:0005840;GO:0016020;GO:0005764;GO:0005765;GO:0005515;GO:0016192;GO:0032418;GO:0099078;GO:0031083	-	KOG3443-Uncharacterized conserved protein[S]
ENSMUSG00000030826	23.1784	11.219	1.04683	0.000919679	0.0140932	up	Bcat2	branched chain aminotransferase 2, mitochondrial [Source:MGI Symbol;Acc:MGI:1276534]	GO:0016740;GO:0003824;GO:0008152;GO:0005739;GO:0004084;GO:0008483;GO:0052654;GO:0052655;GO:0052656;GO:0008652;GO:0009081;GO:0009082;GO:0006549;GO:0006550;GO:0006551;GO:0006573;GO:0009083;GO:0009098;GO:0009099;GO:0010817	K00826-ko01210 2-Oxocarboxylic acid metabolism;ko01230 Biosynthesis of amino acids;ko00270 Cysteine and methionine metabolism;ko00280 Valine, leucine and isoleucine degradation;ko00290 Valine, leucine and isoleucine biosynthesis;ko00770 Pantothenate and CoA biosynthesis	KOG0975-Branched chain aminotransferase BCAT1, pyridoxal phosphate enzymes type IV superfamily[E]
ENSMUSG00000074800	27.6324	11.794	1.22831	0.000374764	0.00836764	up	Gm4149	predicted pseudogene 4149 [Source:MGI Symbol;Acc:MGI:3782325]	-	-	-
ENSMUSG00000023143	16.2716	7.64824	1.08916	4e-06	0.000320259	up	Nagpa	N-acetylglucosamine-1-phosphodiester alpha-N-acetylglucosaminidase [Source:MGI Symbol;Acc:MGI:1351598]	GO:0016020;GO:0016021;GO:0005794;GO:0016787;GO:0032580;GO:0006486;GO:0033299;GO:0003944	K01125-ko04142 Lysosome	-
ENSMUSG00000081094	40.5708	18.3723	1.14291	8.43e-05	0.00315144	up	Rpl19-ps11	ribosomal protein L19, pseudogene 11 [Source:MGI Symbol;Acc:MGI:3642193]	-	-	-
ENSMUSG00000030413	6.1259	2.01983	1.60069	0.000557154	0.0104356	up	Pglyrp1	peptidoglycan recognition protein 1 [Source:MGI Symbol;Acc:MGI:1345092]	GO:0008270;GO:0042742;GO:0005737;GO:0005125;GO:0005576;GO:0005615;GO:0070062;GO:0002376;GO:0045087;GO:0050830;GO:0002221;GO:0006915;GO:0008745;GO:0016019;GO:0042834;GO:0009253;GO:0016045;GO:0032689;GO:0032827;GO:0044117;GO:0050728	-	-
ENSMUSG00000092595	5.1202	2.38529	1.10204	0.000631067	0.0111768	up	Gm20427	predicted gene 20427 [Source:MGI Symbol;Acc:MGI:5141892]	-	-	-
ENSMUSG00000107068	5.2204	1.51286	1.78688	6.72e-06	0.00048475	up	Gm42742	predicted gene 42742 [Source:MGI Symbol;Acc:MGI:5662879]	GO:0005634;GO:0005515;GO:0006355;GO:0045944;GO:0006351;GO:0006281;GO:0006974;GO:0006310;GO:0035097;GO:0005654;GO:0030331;GO:1902808;GO:0060717;GO:0071557;GO:0044666;GO:2001022;GO:0033148;GO:0048304;GO:1902749	-	-
ENSMUSG00000035678	10.6545	3.56821	1.57818	2.71e-06	0.000248038	up	Tnfsf9	tumor necrosis factor (ligand) superfamily, member 9 [Source:MGI Symbol;Acc:MGI:1101058]	GO:0016020;GO:0016021;GO:0005886;GO:0005125;GO:0005615;GO:0006955;GO:0005164;GO:0042127;GO:0005102;GO:0007267;GO:0032813;GO:0032729;GO:0032735;GO:0032755;GO:0042104;GO:0043011;GO:0045585	K05472-ko04060 Cytokine-cytokine receptor interaction	-
ENSMUSG00000011837	38.2514	18.9527	1.01311	0.00328915	0.0315495	up	Snapc2	small nuclear RNA activating complex, polypeptide 2 [Source:MGI Symbol;Acc:MGI:1914861]	GO:0003674;GO:0008150;GO:0005634;GO:0005654;GO:0016604;GO:0005829;GO:0006355;GO:0006351	-	-
ENSMUSG00000087701	23.616	11.6884	1.01469	0.00150531	0.0193916	up	Gm13493	predicted gene 13493 [Source:MGI Symbol;Acc:MGI:3650824]	-	-	-
ENSMUSG00000058427	68.0938	15.4534	2.1396	0.0013696	0.0181914	up	Cxcl2	chemokine (C-X-C motif) ligand 2 [Source:MGI Symbol;Acc:MGI:1340094]	GO:0005576;GO:0005125;GO:0006952;GO:0005615;GO:0006955;GO:0006935;GO:0008009;GO:0060326;GO:0007186;GO:0005623;GO:0006954;GO:0032496;GO:0042127;GO:0070098;GO:0045236;GO:0001975;GO:0002237;GO:0007204;GO:0009408;GO:0010332;GO:0030593;GO:0030595;GO:0032355;GO:0042060;GO:0051384;GO:0070997;GO:0071222;GO:0071347;GO:0090023	K05505-ko04668 TNF signaling pathway;ko04060 Cytokine-cytokine receptor interaction;ko04062 Chemokine signaling pathway;ko05132 Salmonella infection;ko05134 Legionellosis	-
ENSMUSG00000091845	13.6501	6.56166	1.05678	0.00469555	0.0387252	up	Gm4604	predicted gene 4604 [Source:MGI Symbol;Acc:MGI:3782787]	-	-	-
ENSMUSG00000043421	12.2017	4.17611	1.54685	6.35e-06	0.000469499	up	Hilpda	hypoxia inducible lipid droplet associated [Source:MGI Symbol;Acc:MGI:1916823]	GO:0016020;GO:0016021;GO:0005615;GO:0005654;GO:0009986;GO:0005576;GO:0001819;GO:0008284;GO:0005811;GO:0030141;GO:0005102;GO:0010884;GO:0035425	-	-
ENSMUSG00000066724	45.9696	22.9475	1.00234	0.000134132	0.00429389	up	Gm10175	predicted gene 10175 [Source:MGI Symbol;Acc:MGI:3704287]	-	-	-
ENSMUSG00000056501	109.872	50.2764	1.12787	2.1e-05	0.00114563	up	Cebpb	CCAAT/enhancer binding protein (C/EBP), beta [Source:MGI Symbol;Acc:MGI:88373]	GO:0003700;GO:0006355;GO:0003677;GO:0043565;GO:0005634;GO:0042742;GO:0005654;GO:0005515;GO:0005737;GO:0006366;GO:0003682;GO:0045944;GO:0006351;GO:0001077;GO:0045893;GO:0000977;GO:0045892;GO:0001892;GO:0016363;GO:0044212;GO:0042803;GO:0042826;GO:0030154;GO:0060850;GO:0050873;GO:0071230;GO:0045600;GO:0043524;GO:0045408;GO:0045444;GO:0046982;GO:0000779;GO:0042130;GO:1990440;GO:0070059;GO:0034976;GO:…	K10048-ko04668 TNF signaling pathway;ko05202 Transcriptional misregulation in cancers;ko05152 Tuberculosis	KOG3119-Basic region leucine zipper transcription factor[K]
ENSMUSG00000029725	27.9329	13.6025	1.03809	0.000180044	0.00517985	up	Ppp1r35	protein phosphatase 1, regulatory subunit 35 [Source:MGI Symbol;Acc:MGI:1922853]	GO:0019902;GO:0010923;GO:0005575;GO:0004864	-	-
ENSMUSG00000058743	6.45182	2.50377	1.3656	7.5e-09	2.04e-06	up	Kcnj14	potassium inwardly-rectifying channel, subfamily J, member 14 [Source:MGI Symbol;Acc:MGI:2384820]	GO:0016020;GO:0016021;GO:0006810;GO:0006811;GO:0006813;GO:0005244;GO:0034765;GO:0005242;GO:0005887;GO:0010107;GO:0030425;GO:0043025;GO:0071805;GO:0098655	K05007-ko04921 Oxytocin signaling pathway;ko04725 Cholinergic synapse	KOG3827-Inward rectifier K+ channel[P]
ENSMUSG00000037095	17.5761	7.3002	1.26761	1.23e-05	0.000772745	up	Lrg1	leucine-rich alpha-2-glycoprotein 1 [Source:MGI Symbol;Acc:MGI:1924155]	GO:0005615;GO:0070062;GO:0043231;GO:0030511;GO:0045766;GO:0050873;GO:0001938;GO:0005160	-	KOG0619-FOG: Leucine rich repeat[R]
ENSMUSG00000019987	32.6062	14.6565	1.15361	0.000205837	0.00564586	up	Arg1	arginase, liver [Source:MGI Symbol;Acc:MGI:88070]	GO:0046872;GO:0016787;GO:0005634;GO:0005737;GO:0070062;GO:0004053;GO:0016813;GO:0000050;GO:0006525;GO:0030145;GO:0001889;GO:0001938;GO:0007565;GO:0007568;GO:0009611;GO:0009635;GO:0010042;GO:0010043;GO:0010269;GO:0010963;GO:0014075;GO:0019547;GO:0030324;GO:0032496;GO:0032964;GO:0033189;GO:0033197;GO:0042493;GO:0043200;GO:0043434;GO:0046686;GO:0048545;GO:0048678;GO:0051597;GO:0060056;GO:0060135;GO:…	K01476-ko01230 Biosynthesis of amino acids;ko00220 Arginine biosynthesis;ko00330 Arginine and proline metabolism;ko05146 Amoebiasis	KOG2965-Arginase[E]
ENSMUSG00000038451	13.9651	5.39559	1.37197	6.7e-05	0.00271042	up	Spsb2	splA/ryanodine receptor domain and SOCS box containing 2 [Source:MGI Symbol;Acc:MGI:1315199]	GO:0005737;GO:0035556;GO:0016567;GO:0005515	-	KOG3953-SOCS box protein SSB-1, contains SPRY domain[R]
ENSMUSG00000083496	19.0773	9.13842	1.06184	0.00047509	0.0094163	up	Gm11263	predicted gene 11263 [Source:MGI Symbol;Acc:MGI:3651899]	-	-	-
ENSMUSG00000094989	13.2687	6.62703	1.00159	0.000883514	0.01374	up	Rpl9-ps4	ribosomal protein L9, pseudogene 4 [Source:MGI Symbol;Acc:MGI:3704410]	-	-	-
ENSMUSG00000073412	12.3831	5.91812	1.06517	0.00591615	0.0446669	up	Lst1	leukocyte specific transcript 1 [Source:MGI Symbol;Acc:MGI:1096324]	GO:0016020;GO:0016021;GO:0000902;GO:0006955;GO:0016358;GO:0050672;GO:0005737	-	-
ENSMUSG00000073411	144.583	69.9213	1.04809	1.13e-05	0.000738306	up	H2-D1	histocompatibility 2, D region locus 1 [Source:MGI Symbol;Acc:MGI:95896]	GO:0016020;GO:0016021;GO:0009897;GO:0005794;GO:0009986;GO:0005515;GO:0003723;GO:0005886;GO:0070062;GO:0006955;GO:0002376;GO:0019882;GO:0042605;GO:0005783;GO:0005102;GO:0042608;GO:0070971;GO:0030881;GO:0046977;GO:0005797;GO:0042612;GO:0010977;GO:0002474;GO:0001916;GO:0030670;GO:0071556;GO:0002485	K06751-ko04514 Cell adhesion molecules (CAMs);ko04144 Endocytosis;ko04145 Phagosome;ko04650 Natural killer cell mediated cytotoxicity;ko04612 Antigen processing and presentation;ko05203 Viral carcinogenesis;ko05320 Autoimmune thyroid disease;ko05330 Allograft rejection;ko05332 Graft-versus-host disease;ko05416 Viral myocarditis;ko04940 Type I diabetes mellitus;ko05166 HTLV-I infection;ko05168 Her…	-
ENSMUSG00000002043	17.4717	8.29694	1.07437	0.000737766	0.0123639	up	Trappc6a	trafficking protein particle complex 6A [Source:MGI Symbol;Acc:MGI:1914341]	GO:0005794;GO:0006810;GO:0005783;GO:0005802;GO:0043473;GO:0016192;GO:0006888;GO:0005801;GO:1903232;GO:0030008	-	KOG3316-Transport protein particle (TRAPP) complex subunit[U]
ENSMUSG00000096768	38.9067	11.5029	1.75802	3.54e-09	1.13e-06	up	Erdr1	erythroid differentiation regulator 1 [Source:MGI Symbol;Acc:MGI:2384747]	GO:0003674;GO:0005575;GO:0008285;GO:0030336;GO:0035019	-	-
ENSMUSG00000041378	12.0531	4.77975	1.33439	4.26e-05	0.00192398	up	Cldn5	claudin 5 [Source:MGI Symbol;Acc:MGI:1276112]	GO:0016020;GO:0016021;GO:0005886;GO:0030054;GO:0016337;GO:0005911;GO:0070062;GO:0005198;GO:0005923;GO:0007179;GO:0005515;GO:0030864;GO:0042802;GO:0016338;GO:0007043;GO:0042552;GO:0045471;GO:1903142;GO:0016327;GO:0033270;GO:0043220	K06087-ko04514 Cell adhesion molecules (CAMs);ko04530 Tight junction;ko04670 Leukocyte transendothelial migration;ko05160 Hepatitis C	-
ENSMUSG00000027371	17.4482	8.61508	1.01814	0.00456789	0.0381883	up	Fahd2a	fumarylacetoacetate hydrolase domain containing 2A [Source:MGI Symbol;Acc:MGI:1915376]	GO:0003824;GO:0008152	-	-
ENSMUSG00000032436	22.3686	11.1107	1.00952	0.00019194	0.00538646	up	Cmtm7	CKLF-like MARVEL transmembrane domain containing 7 [Source:MGI Symbol;Acc:MGI:2447166]	GO:0016020;GO:0016021;GO:0003674;GO:0005125;GO:0005615;GO:0006935;GO:0002337	-	KOG4788-Members of chemokine-like factor super family and related proteins[V]
ENSMUSG00000060402	5.39058	2.41969	1.15562	0.000108828	0.00369533	up	Chst8	carbohydrate (N-acetylgalactosamine 4-0) sulfotransferase 8 [Source:MGI Symbol;Acc:MGI:1916197]	GO:0016020;GO:0016021;GO:0016740;GO:0000139;GO:0005794;GO:0008146;GO:0005975;GO:0016051;GO:0042446;GO:0001537;GO:0016486;GO:0006790;GO:0030166	K09672-ko00513 Various types of N-glycan biosynthesis	KOG4651-Chondroitin 6-sulfotransferase and related sulfotransferases[MW]
ENSMUSG00000079215	26.6621	6.1985	2.1048	6.13e-28	1.8e-24	up	Zfp664	zinc finger protein 664 [Source:MGI Symbol;Acc:MGI:2442505]	GO:0005634;GO:0003700;GO:0006351;GO:0003676;GO:0006355	-	-
ENSMUSG00000040026	27.2587	10.6626	1.35416	3.76e-06	0.000309475	up	Saa3	serum amyloid A 3 [Source:MGI Symbol;Acc:MGI:98223]	GO:0005576;GO:0005615;GO:0005622;GO:0050918;GO:0006953;GO:0034364;GO:0042056;GO:0071347;GO:0060326;GO:0035634;GO:0035662;GO:0007252	-	-
ENSMUSG00000066362	35.1634	14.9945	1.22964	7.12e-05	0.00282802	up	Rps13-ps1	ribosomal protein S13, pseudogene 1 [Source:MGI Symbol;Acc:MGI:3647042]	-	-	-
ENSMUSG00000068240	155.246	70.6307	1.13619	6.6e-06	0.000481975	up	Gm11808	predicted gene 11808 [Source:MGI Symbol;Acc:MGI:3649356]	GO:0005634;GO:0005737;GO:0003735;GO:0006412;GO:0005840;GO:0005622;GO:0030529;GO:0005829;GO:0005654;GO:0007219;GO:0007623;GO:0043209;GO:0017085;GO:0005615;GO:0005765;GO:0005783;GO:0005886;GO:0022625;GO:0031982;GO:0070062	K02927-ko03010 Ribosome	KOG0003-Ubiquitin/60s ribosomal protein L40 fusion[J]
ENSMUSG00000060791	16.9052	5.62119	1.58852	7.56e-06	0.000530343	up	Gmfg	glia maturation factor, gamma [Source:MGI Symbol;Acc:MGI:1927135]	GO:0005622;GO:0003779;GO:0008083;GO:0071933;GO:0034316;GO:2000249;GO:0071846	-	KOG1736-Glia maturation factor beta[W]
ENSMUSG00000020407	49.2025	21.9047	1.16749	2.01e-05	0.00110637	up	Upp1	uridine phosphorylase 1 [Source:MGI Symbol;Acc:MGI:1097668]	GO:0016740;GO:0016757;GO:0005737;GO:0003824;GO:0016763;GO:0044206;GO:0004850;GO:0009116;GO:0009166;GO:0006220;GO:0006218;GO:0042149;GO:0046108	K00757-ko00240 Pyrimidine metabolism;ko00983 Drug metabolism - other enzymes	KOG3728-Uridine phosphorylase[F]
ENSMUSG00000031622	62.2105	29.5246	1.07524	0.00146722	0.0190686	up	Sin3b	transcriptional regulator, SIN3B (yeast) [Source:MGI Symbol;Acc:MGI:107158]	GO:0006355;GO:0005634;GO:0005515;GO:0005737;GO:0003682;GO:0006351;GO:0045892;GO:0003714;GO:0001741;GO:0000122;GO:0016575;GO:0004407;GO:0000805;GO:0000806;GO:0001106;GO:0016580;GO:0030849	-	KOG4204-Histone deacetylase complex, SIN3 component[B]
ENSMUSG00000002416	56.7418	23.9593	1.24383	0.000296267	0.00706747	up	Ndufb2	NADH dehydrogenase (ubiquinone) 1 beta subcomplex, 2 [Source:MGI Symbol;Acc:MGI:1915448]	GO:0016020;GO:0003674;GO:0008150;GO:0055114;GO:0005747;GO:0005743;GO:0005739;GO:0070469	K03958-ko00190 Oxidative phosphorylation;ko05010 Alzheimer's disease;ko05012 Parkinson's disease;ko05016 Huntington's disease;ko04932 Non-alcoholic fatty liver disease (NAFLD)	-
ENSMUSG00000024610	66.1651	29.1335	1.18339	0.000239968	0.00622091	up	Cd74	CD74 antigen (invariant polypeptide of major histocompatibility complex, class II antigen-associated) [Source:MGI Symbol;Acc:MGI:96534]	GO:0016020;GO:0016021;GO:0009897;GO:0016064;GO:0005794;GO:0009986;GO:0005515;GO:0005886;GO:0006886;GO:0070062;GO:0006955;GO:0005887;GO:0045893;GO:0002376;GO:0030890;GO:0001934;GO:0043066;GO:0019882;GO:0005783;GO:1902166;GO:0050731;GO:0005770;GO:0006952;GO:0002250;GO:0005764;GO:0001540;GO:0008283;GO:0045059;GO:0045582;GO:0043123;GO:0006461;GO:0070374;GO:0007165;GO:0023026;GO:0019886;GO:0051085;GO:…	K06505-ko04612 Antigen processing and presentation;ko05152 Tuberculosis;ko05168 Herpes simplex infection	-
ENSMUSG00000059040	30.0535	14.5725	1.04429	2.52e-06	0.000234962	up	Eno1b	enolase 1B, retrotransposed [Source:MGI Symbol;Acc:MGI:3648653]	GO:0016020;GO:0046872;GO:0005615;GO:0005886;GO:0000287;GO:0005634;GO:0005829;GO:0009986;GO:0005737;GO:0003723;GO:0042803;GO:0046982;GO:0070062;GO:0000122;GO:0006096;GO:0001701;GO:0004634;GO:0000015;GO:0016829;GO:0001078;GO:0045296;GO:0051020;GO:0043209;GO:0019897;GO:0051099;GO:0099738	K01689-ko01200 Carbon metabolism;ko01230 Biosynthesis of amino acids;ko00010 Glycolysis / Gluconeogenesis;ko00680 Methane metabolism;ko03018 RNA degradation;ko04066 HIF-1 signaling pathway	KOG2670-Enolase[G]
ENSMUSG00000082480	7.35943	3.52934	1.06019	0.00408069	0.0359898	up	Gm11687	predicted gene 11687 [Source:MGI Symbol;Acc:MGI:3652085]	-	-	-
ENSMUSG00000000982	293.065	136.389	1.10349	0.000238453	0.0062036	up	Ccl3	chemokine (C-C motif) ligand 3 [Source:MGI Symbol;Acc:MGI:98260]	GO:0005576;GO:0005615;GO:0005515;GO:0005737;GO:0005125;GO:0016301;GO:0006816;GO:0007186;GO:0005623;GO:0006955;GO:0008009;GO:0006935;GO:0050918;GO:0005829;GO:0006954;GO:0032760;GO:0007010;GO:0006887;GO:0010628;GO:0005622;GO:0008360;GO:0000165;GO:0043491;GO:0045944;GO:0001649;GO:0051930;GO:0014808;GO:0006874;GO:0019722;GO:0010629;GO:0002548;GO:0048020;GO:0030593;GO:0043547;GO:0048247;GO:0070098;GO:…	K05408-ko04060 Cytokine-cytokine receptor interaction;ko04620 Toll-like receptor signaling pathway;ko04062 Chemokine signaling pathway;ko05323 Rheumatoid arthritis;ko05132 Salmonella infection;ko05142 Chagas disease (American trypanosomiasis)	-
ENSMUSG00000097656	68.1776	0.425672	7.32341	2.73e-31	9.99e-28	up	Gm26712	predicted gene, 26712 [Source:MGI Symbol;Acc:MGI:5477206]	-	-	-
ENSMUSG00000015396	36.3535	14.7086	1.30543	1.77e-05	0.00099607	up	Cd83	CD83 antigen [Source:MGI Symbol;Acc:MGI:1328316]	GO:0016020;GO:0016021;GO:0009897;GO:0006959;GO:0007165;GO:0032743;GO:0032733;GO:0006952;GO:0014070;GO:0032713;GO:0043372	-	-
ENSMUSG00000024401	89.31	22.0423	2.01855	0.00344741	0.032577	up	Tnf	tumor necrosis factor [Source:MGI Symbol;Acc:MGI:104798]	GO:0016020;GO:0016021;GO:0005615;GO:0009897;GO:0005886;GO:0009986;GO:0010033;GO:0045944;GO:0005125;GO:0005576;GO:0001932;GO:0006955;GO:0005887;GO:0005622;GO:0010628;GO:0045893;GO:0050766;GO:0000187;GO:0001934;GO:0010629;GO:0042742;GO:0000122;GO:0050830;GO:0071222;GO:0045892;GO:0032729;GO:0005164;GO:0030141;GO:0000165;GO:0045860;GO:0051897;GO:2000010;GO:0043280;GO:0042802;GO:0006952;GO:0051091;GO:…	K03156-ko04010 MAPK signaling pathway;ko04350 TGF-beta signaling pathway;ko04064 NF-kappa B signaling pathway;ko04668 TNF signaling pathway;ko04071 Sphingolipid signaling pathway;ko04150 mTOR signaling pathway;ko04060 Cytokine-cytokine receptor interaction;ko04210 Apoptosis;ko04640 Hematopoietic cell lineage;ko04620 Toll-like receptor signaling pathway;ko04621 NOD-like receptor signaling pathway;…	-
ENSMUSG00000021773	13.9761	6.51058	1.1021	0.00655407	0.0477013	up	Comtd1	catechol-O-methyltransferase domain containing 1 [Source:MGI Symbol;Acc:MGI:1916406]	GO:0016020;GO:0016021;GO:0016740;GO:0008168;GO:0032259;GO:0005739;GO:0008171	-	KOG1663-O-methyltransferase[Q]
ENSMUSG00000096942	5.66907	2.27903	1.31469	0.00699105	0.0492061	up	Rps19-ps6	ribosomal protein S19, pseudogene 6 [Source:MGI Symbol;Acc:MGI:5011818]	-	-	-
ENSMUSG00000081600	29.7039	14.1659	1.06823	3.14e-05	0.00153138	up	Gm12286	predicted gene 12286 [Source:MGI Symbol;Acc:MGI:3649467]	-	-	-
ENSMUSG00000091955	7.31339	3.06421	1.25502	0.00453445	0.0381482	up	Gm9844	predicted pseudogene 9844 [Source:MGI Symbol;Acc:MGI:3704288]	GO:0005737;GO:0007015;GO:0003779;GO:0005856;GO:0003785;GO:0030036	-	KOG4794-Thymosin beta[N]
ENSMUSG00000025508	502.634	250.79	1.00303	8.32e-05	0.00312471	up	Rplp2	ribosomal protein, large P2 [Source:MGI Symbol;Acc:MGI:1914436]	GO:0005622;GO:0003735;GO:0005840;GO:0005925;GO:0016020;GO:0070062;GO:0006414;GO:0022625;GO:0030529;GO:0002181	K02943-ko03010 Ribosome	KOG3449-60S acidic ribosomal protein P2[J]
ENSMUSG00000038807	38.498	13.2442	1.53942	3.77e-13	3.45e-10	up	Rap1gap2	RAP1 GTPase activating protein 2 [Source:MGI Symbol;Acc:MGI:3028623]	GO:0005096;GO:0005829;GO:0005737;GO:0043547;GO:0005886;GO:0031965;GO:0051056;GO:0008361;GO:0005813;GO:0043005;GO:0010977	-	KOG3686-Rap1-GTPase-activating protein (Rap1GAP)[T]
ENSMUSG00000048752	5.47096	2.37771	1.20222	0.00072004	0.0121924	up	Prss50	protease, serine 50 [Source:MGI Symbol;Acc:MGI:2447303]	GO:0016020;GO:0016021;GO:0016787;GO:0005737;GO:0008233;GO:0006508;GO:0004252;GO:0005783;GO:0004298	-	KOG3627-Trypsin[E]
ENSMUSG00000106022	6.50931	2.69125	1.27423	2.96e-05	0.00148576	up	Gm42929	predicted gene 42929 [Source:MGI Symbol;Acc:MGI:5663066]	-	-	-
ENSMUSG00000073737	13.6759	6.45787	1.0825	6.72e-05	0.00271042	up	Gm10566	predicted gene 10566 [Source:MGI Symbol;Acc:MGI:3642220]	-	-	-
ENSMUSG00000029379	5.90208	1.58053	1.90081	4.35e-05	0.00195349	up	Cxcl3	chemokine (C-X-C motif) ligand 3 [Source:MGI Symbol;Acc:MGI:3037818]	GO:0005576;GO:0006955;GO:0005615;GO:0005125;GO:0006952;GO:0007186;GO:0005623;GO:0006935;GO:0008009;GO:0006954;GO:0005515;GO:0032496;GO:0042127;GO:0070098;GO:0030593;GO:0045236;GO:0090023;GO:0007204;GO:0071222	K05505-ko04668 TNF signaling pathway;ko04060 Cytokine-cytokine receptor interaction;ko04062 Chemokine signaling pathway;ko05132 Salmonella infection;ko05134 Legionellosis	-
ENSMUSG00000078480	11.0761	0.303914	5.18764	1.57e-19	2.87e-16	up	Mrpl48-ps	mitochondrial ribosomal protein L48 pseudogene [Source:MGI Symbol;Acc:MGI:3050089]	-	-	-
ENSMUSG00000020182	9.27486	3.58414	1.3717	1.49e-08	3.57e-06	up	Ddc	dopa decarboxylase [Source:MGI Symbol;Acc:MGI:94876]	GO:0005737;GO:0003824;GO:0030170;GO:0070062;GO:0006520;GO:0019752;GO:0016831;GO:0016829;GO:0019899;GO:0009636;GO:0004058;GO:0036468;GO:0042416;GO:0042423;GO:0016597;GO:0019904;GO:0007623;GO:0010259;GO:0015842;GO:0033076;GO:0035690;GO:0042427;GO:0046684;GO:0052314;GO:0071312;GO:0071363;GO:0008021;GO:0030424;GO:0043025	K01593-ko00340 Histidine metabolism;ko00350 Tyrosine metabolism;ko00360 Phenylalanine metabolism;ko00380 Tryptophan metabolism;ko00901 Indole alkaloid biosynthesis;ko00950 Isoquinoline alkaloid biosynthesis;ko00965 Betalain biosynthesis;ko04728 Dopaminergic synapse;ko04726 Serotonergic synapse;ko05030 Cocaine addiction;ko05031 Amphetamine addiction;ko05034 Alcoholism	KOG0628-Aromatic-L-amino-acid/L-histidine decarboxylase[E]
ENSMUSG00000070490	21.7564	10.7912	1.01158	0.000141742	0.00439849	up	Gm10293	predicted pseudogene 10293 [Source:MGI Symbol;Acc:MGI:3704216]	-	-	-
ENSMUSG00000050732	66.534	32.9368	1.01439	0.000842711	0.0133584	up	Vamp8	vesicle-associated membrane protein 8 [Source:MGI Symbol;Acc:MGI:1336882]	GO:0016020;GO:0016021;GO:0065009;GO:0016192;GO:0019869;GO:0016240;GO:0046718;GO:0070254;GO:0097352;GO:1903076;GO:1903531;GO:1903595;GO:0005737;GO:0005765;GO:0005829;GO:0005886;GO:0030667;GO:0031201;GO:0031902;GO:0031982;GO:0035577;GO:0048471;GO:0055037;GO:0070062;GO:0098594	K08512-ko04130 SNARE interactions in vesicular transport;ko04611 Platelet activation	-
ENSMUSG00000021280	6.57258	2.68831	1.28976	0.00478392	0.0391987	up	Exoc3l4	exocyst complex component 3-like 4 [Source:MGI Symbol;Acc:MGI:1921363]	GO:0006887;GO:0000145	-	-
ENSMUSG00000027574	236.558	110.309	1.10064	1.88e-05	0.00104453	up	Fbln5	Na+/K+ transporting ATPase interacting 4 [Source:MGI Symbol;Acc:MGI:1915372]	GO:0016020;GO:0016021;GO:0005886;GO:0002028	-	KOG4556-Predicted membrane protein[S]
ENSMUSG00000027399	16.6742	7.1082	1.23006	0.000224597	0.00598121	up	Il1a	interleukin 1 alpha [Source:MGI Symbol;Acc:MGI:96542]	GO:0005576;GO:0005615;GO:0005829;GO:0005737;GO:0045944;GO:0005125;GO:0006954;GO:0006955;GO:0034605;GO:0005149;GO:0010628;GO:0097192;GO:0019221;GO:0008285;GO:0032755;GO:0050714;GO:0051781;GO:0050715;GO:0005507;GO:0010575;GO:0045766;GO:0045840;GO:0001660;GO:0002248;GO:0035234;GO:0045086;GO:0046688;GO:0070498;GO:0071639;GO:2000391	K04383-ko04010 MAPK signaling pathway;ko04060 Cytokine-cytokine receptor interaction;ko04640 Hematopoietic cell lineage;ko04380 Osteoclast differentiation;ko05323 Rheumatoid arthritis;ko05321 Inflammatiory bowel disease (IBD);ko05332 Graft-versus-host disease;ko05020 Prion diseases;ko04940 Type I diabetes mellitus;ko04932 Non-alcoholic fatty liver disease (NAFLD);ko04933 AGE-RAGE signaling pathwa…	-
ENSMUSG00000027398	19.9	4.23643	2.23184	6.67e-10	2.87e-07	up	Il1b	interleukin 1 beta [Source:MGI Symbol;Acc:MGI:96543]	GO:0005576;GO:0005615;GO:0005737;GO:0031410;GO:0045944;GO:0005125;GO:0019221;GO:0006954;GO:0006955;GO:0005149;GO:0010628;GO:0045893;GO:0050766;GO:0000187;GO:0001934;GO:0071310;GO:0032496;GO:0097192;GO:0032729;GO:0005829;GO:0005764;GO:0030141;GO:0000165;GO:0008285;GO:0030593;GO:0019904;GO:0005776;GO:0051091;GO:0032611;GO:0032755;GO:0046330;GO:0043491;GO:0035690;GO:0050900;GO:0051781;GO:0043123;GO:…	K04519-ko04010 MAPK signaling pathway;ko04064 NF-kappa B signaling pathway;ko04668 TNF signaling pathway;ko04060 Cytokine-cytokine receptor interaction;ko04640 Hematopoietic cell lineage;ko04620 Toll-like receptor signaling pathway;ko04621 NOD-like receptor signaling pathway;ko04623 Cytosolic DNA-sensing pathway;ko04750 Inflammatory mediator regulation of TRP channels;ko04380 Osteoclast different…	-
ENSMUSG00000026628	87.145	42.8496	1.02414	0.00017258	0.00504546	up	Atf3	activating transcription factor 3 [Source:MGI Symbol;Acc:MGI:109384]	GO:0005634;GO:0003700;GO:0006355;GO:0003677;GO:0043565;GO:0042803;GO:0046982;GO:0045944;GO:0006351;GO:0006357;GO:0000977;GO:0035914;GO:0005730;GO:0000122;GO:0045892;GO:0042802;GO:0044212;GO:0000978;GO:0001078;GO:0000976;GO:0010628;GO:1990440;GO:1903984;GO:0006094;GO:1990622;GO:0034198;GO:0008284;GO:0030968;GO:0070373	K09032-ko05166 HTLV-I infection	KOG1414-Transcriptional activator FOSB/c-Fos and related bZIP transcription factors[K]
ENSMUSG00000027800	140.143	56.7613	1.30392	0.00119889	0.0167812	up	Tm4sf1	transmembrane 4 superfamily member 1 [Source:MGI Symbol;Acc:MGI:104678]	GO:0016020;GO:0016021;GO:0005887	-	-
ENSMUSG00000031980	577.562	244.348	1.24104	8.97e-06	0.000611284	up	Agt	angiotensinogen (serpin peptidase inhibitor, clade A, member 8) [Source:MGI Symbol;Acc:MGI:87963]	GO:0005615;GO:0005179;GO:0031701;GO:0031702;GO:0031703;GO:0001822;GO:0002018;GO:0002027;GO:0003014;GO:0003051;GO:0003081;GO:0003331;GO:0006883;GO:0007166;GO:0007186;GO:0007202;GO:0007204;GO:0007565;GO:0007568;GO:0008217;GO:0008284;GO:0010536;GO:0010595;GO:0010613;GO:0010666;GO:0010873;GO:0014061;GO:0014068;GO:0014824;GO:0014873;GO:0016525;GO:0030308;GO:0032270;GO:0032930;GO:0034104;GO:0035411;GO:…	K09821-ko04924 Renin secretion;ko04614 Renin-angiotensin system;ko04270 Vascular smooth muscle contraction;ko05410 Hypertrophic cardiomyopathy (HCM)	KOG2392-Serpin[V]
ENSMUSG00000047617	49.6511	23.4944	1.07951	2.4e-05	0.00126658	up	BC029214	cDNA sequence BC029214 [Source:MGI Symbol;Acc:MGI:2442831]	GO:0005634;GO:0042803;GO:0070062;GO:0006281;GO:0006974;GO:0006303;GO:0035861;GO:0032947;GO:0043564;GO:0070419;GO:0051103	-	-
ENSMUSG00000056071	6.41929	0.479435	3.74301	4.31e-08	8.65e-06	up	S100a9	S100 calcium binding protein A9 (calgranulin B) [Source:MGI Symbol;Acc:MGI:1338947]	GO:0016020;GO:0008270;GO:0046872;GO:0005615;GO:0005886;GO:0005509;GO:0005634;GO:0005654;GO:0005829;GO:0006914;GO:0005737;GO:0005576;GO:0030054;GO:0070062;GO:0008017;GO:0031012;GO:0005856;GO:0098869;GO:0002376;GO:0045087;GO:0006935;GO:0006915;GO:0030593;GO:0006919;GO:0006954;GO:0050727;GO:0006417;GO:0035662;GO:0050544;GO:0050786;GO:0030595;GO:0050729;GO:0016209;GO:0002523;GO:2001244;GO:0031532;GO:…	-	-
ENSMUSG00000099974	24.8684	6.37226	1.96444	9.65e-07	0.000104673	up	Bcl2a1d	B cell leukemia/lymphoma 2 related protein A1d [Source:MGI Symbol;Acc:MGI:1278325]	GO:0043066;GO:0042981;GO:0006915;GO:0050852;GO:0030217;GO:0043027;GO:0043154	K02162-ko04064 NF-kappa B signaling pathway;ko04210 Apoptosis;ko05202 Transcriptional misregulation in cancers	KOG4728-Anti-apoptotic Bcl-2 family proteins, prevent opening of mitochondrial porin channel[T]
ENSMUSG00000036305	23.3818	9.76936	1.25905	0.00104502	0.015409	up	Rpl39-ps	ribosomal protein L39, pseudogene [Source:MGI Symbol;Acc:MGI:3705781]	-	-	-
ENSMUSG00000017754	35.0307	16.8524	1.05566	0.000100475	0.00348733	up	Pltp	phospholipid transfer protein [Source:MGI Symbol;Acc:MGI:103151]	GO:0005615;GO:0006810;GO:0005576;GO:0030317;GO:0006629;GO:0008289;GO:0006869;GO:0010875;GO:0034375;GO:0010189	K08761-ko03320 PPAR signaling pathway	KOG4160-BPI/LBP/CETP family protein[V]
ENSMUSG00000105814	27.7186	11.0418	1.32788	0.0026949	0.0281341	up	Mir703	microRNA 703 [Source:MGI Symbol;Acc:MGI:3629657]	-	-	-
ENSMUSG00000040564	19.7574	9.1753	1.10656	0.00152755	0.0195749	up	Apoc1	apolipoprotein C-I [Source:MGI Symbol;Acc:MGI:88053]	GO:0005576;GO:0006810;GO:0006869;GO:0042157;GO:0006641;GO:0008203;GO:0034361;GO:0004859;GO:0005504;GO:0055102;GO:0010900;GO:0010916;GO:0032375;GO:0033344;GO:0033700;GO:0034369;GO:0034382;GO:0034447;GO:0045717;GO:0045833;GO:0048261;GO:0050995;GO:0051005;GO:0005783;GO:0034364;GO:0070062	-	-
ENSMUSG00000073002	11.0624	4.97026	1.15427	0.00445275	0.0377646	up	Vamp5	vesicle-associated membrane protein 5 [Source:MGI Symbol;Acc:MGI:1858622]	GO:0016020;GO:0016021;GO:0016192;GO:0005794;GO:0005886;GO:0009986;GO:0007275;GO:0070062;GO:0005887;GO:0012505;GO:0030154;GO:0007517;GO:0007519;GO:0000149;GO:0006887;GO:0048471;GO:0043001;GO:0005484;GO:0031201;GO:0006906;GO:0014704;GO:0005770;GO:0030659;GO:0031301	K08514-ko04130 SNARE interactions in vesicular transport	KOG0860-Synaptobrevin/VAMP-like protein[U]
ENSMUSG00000102037	15.5987	6.25466	1.31842	0.0003542	0.00808095	up	Bcl2a1a	B cell leukemia/lymphoma 2 related protein A1a [Source:MGI Symbol;Acc:MGI:102687]	GO:0005737;GO:0043066;GO:0042981;GO:0006915;GO:0005515;GO:0001782;GO:0002903	K02162-ko04064 NF-kappa B signaling pathway;ko04210 Apoptosis;ko05202 Transcriptional misregulation in cancers	KOG4728-Anti-apoptotic Bcl-2 family proteins, prevent opening of mitochondrial porin channel[T]
ENSMUSG00000082465	10.4767	5.15833	1.0222	0.00268454	0.0280973	up	Rps6-ps3	ribosomal protein S6, pseudogene 3 [Source:MGI Symbol;Acc:MGI:3643565]	-	-	-
ENSMUSG00000052776	11.5673	5.70226	1.02045	0.00367933	0.0338725	up	Oas1a	2'-5' oligoadenylate synthetase 1A [Source:MGI Symbol;Acc:MGI:2180860]	GO:0005524;GO:0016740;GO:0046872;GO:0005634;GO:0005829;GO:0005515;GO:0005737;GO:0000166;GO:0003723;GO:0051607;GO:0016779;GO:0006955;GO:0005739;GO:0002376;GO:0045087;GO:0005783;GO:0003725;GO:0043231;GO:0008270;GO:0006164;GO:0009615;GO:0001730;GO:0048525	K14216-ko05162 Measles;ko05164 Influenza A;ko05160 Hepatitis C;ko05168 Herpes simplex infection	KOG0001-Ubiquitin and ubiquitin-like proteins[OR]
ENSMUSG00000048001	72.4425	32.8096	1.14272	0.000133982	0.00429389	up	Hes5	hairy and enhancer of split 5 (Drosophila) [Source:MGI Symbol;Acc:MGI:104876]	GO:0006355;GO:0003677;GO:0005634;GO:0007275;GO:0003682;GO:0045944;GO:0006351;GO:0046983;GO:0000122;GO:0007219;GO:0021781;GO:0045595;GO:0007399;GO:0007420;GO:0050767;GO:0045892;GO:0007155;GO:0090162;GO:0005515;GO:0030154;GO:0045893;GO:0005654;GO:0014003;GO:0021915;GO:0043010;GO:0048469;GO:0072282;GO:0008284;GO:0051216;GO:0008134;GO:0022010;GO:0060122;GO:0030513;GO:0031641;GO:0007224;GO:0001078;GO:…	K06055-ko04330 Notch signaling pathway;ko05224 Breast cancer	-
ENSMUSG00000018899	16.7739	7.4386	1.17312	2.82e-05	0.00144483	up	Irf1	interferon regulatory factor 1 [Source:MGI Symbol;Acc:MGI:96590]	GO:0003700;GO:0006355;GO:0003677;GO:0005634;GO:0005515;GO:0010468;GO:0005737;GO:0006366;GO:0045944;GO:0051607;GO:0006351;GO:0006915;GO:0008285;GO:0000978;GO:0001077;GO:0045893;GO:0002376;GO:0045087;GO:0035458;GO:0045892;GO:0000975;GO:0043565;GO:0000790;GO:0050776;GO:0032728;GO:0007050;GO:0045627;GO:0045629;GO:0045084;GO:0043374;GO:0045088;GO:0002819;GO:0032481;GO:0032825;GO:0034124;GO:0045590;GO:…	K09444-ko04917 Prolactin signaling pathway;ko05133 Pertussis;ko05160 Hepatitis C	-
ENSMUSG00000047965	14.5068	6.33299	1.19578	0.000379613	0.00843418	up	Rpl9-ps7	ribosomal protein L9, pseudogene 7 [Source:MGI Symbol;Acc:MGI:3642824]	-	-	-
ENSMUSG00000083679	11.4595	5.09445	1.16954	0.000258623	0.00662246	up	Gm12892	predicted gene 12892 [Source:MGI Symbol;Acc:MGI:3649649]	-	-	-
ENSMUSG00000054426	35.3484	17.6171	1.00467	0.000229668	0.00606115	up	A930005H10Rik	RIKEN cDNA A930005H10 gene [Source:MGI Symbol;Acc:MGI:1915411]	-	-	-
ENSMUSG00000046330	1015.02	498.326	1.02635	2.36e-05	0.00125897	up	Rpl37a	ribosomal protein L37a [Source:MGI Symbol;Acc:MGI:98068]	GO:0046872;GO:0005622;GO:0005634;GO:0003735;GO:0006412;GO:0005840;GO:0003723;GO:0005925;GO:0070062;GO:0030529;GO:0022625	K02921-ko03010 Ribosome	KOG0402-60S ribosomal protein L37[J]
ENSMUSG00000029380	13.923	6.62621	1.07122	0.00275169	0.0285035	up	Cxcl1	chemokine (C-X-C motif) ligand 1 [Source:MGI Symbol;Acc:MGI:108068]	GO:0005576;GO:0006955;GO:0005615;GO:0005125;GO:0006952;GO:0007186;GO:0008083;GO:0006935;GO:0008009;GO:0060326;GO:0006954;GO:0032496;GO:0070098;GO:0002237;GO:0032930;GO:0045236;GO:0090023;GO:0070965;GO:1902035	K05505-ko04668 TNF signaling pathway;ko04060 Cytokine-cytokine receptor interaction;ko04062 Chemokine signaling pathway;ko05132 Salmonella infection;ko05134 Legionellosis	-
ENSMUSG00000032288	52.3869	26.1031	1.00499	5.69e-06	0.000436589	up	Imp3	IMP3, U3 small nucleolar ribonucleoprotein [Source:MGI Symbol;Acc:MGI:1916119]	GO:0005622;GO:0005634;GO:0003723;GO:0005730;GO:0030529;GO:0006364;GO:0042254;GO:0030515;GO:0032040;GO:0034457;GO:0030519	K14560-ko03008 Ribosome biogenesis in eukaryotes	KOG4655-U3 small nucleolar ribonucleoprotein (snoRNP) component[A]
ENSMUSG00000081157	8.87278	4.28584	1.04981	0.00665435	0.0479893	up	Gm13552	predicted gene 13552 [Source:MGI Symbol;Acc:MGI:3650819]	-	-	-
ENSMUSG00000021186	34.7989	15.5744	1.15987	0.000117673	0.0039083	up	Fbln5	fibulin 5 [Source:MGI Symbol;Acc:MGI:1346091]	GO:0005615;GO:0005509;GO:0042803;GO:0005578;GO:0005576;GO:0070062;GO:0031012;GO:0007155;GO:0008022;GO:0030198;GO:0048251;GO:0005178;GO:2000121;GO:0046903;GO:0034394;GO:0071953;GO:0001558	-	-
ENSMUSG00000037904	10.4474	5.13172	1.02564	7.36e-05	0.00289503	up	Ankrd9	ankyrin repeat domain 9 [Source:MGI Symbol;Acc:MGI:1921501]	GO:0003674;GO:0016787;GO:0005575	-	KOG0504-FOG: Ankyrin repeat[R]
ENSMUSG00000096842	146.748	71.0771	1.04589	0.000167665	0.0049512	up	Gm10736	predicted gene 10736 [Source:MGI Symbol;Acc:MGI:3704412]	-	-	-
ENSMUSG00000024190	108.88	42.4876	1.35763	1.22e-05	0.000771549	up	Dusp1	dual specificity phosphatase 1 [Source:MGI Symbol;Acc:MGI:105120]	GO:0016787;GO:0005634;GO:0005737;GO:0004721;GO:0004725;GO:0016791;GO:0006470;GO:0016311;GO:0035335;GO:0008138;GO:0017017;GO:0007049;GO:0000188;GO:0042981;GO:0043407;GO:0008330;GO:0019838;GO:0001706;GO:0009416;GO:0010033;GO:0032355;GO:0032526;GO:0032870;GO:0033574;GO:0035556;GO:0035970;GO:0042542;GO:0043065;GO:0043066;GO:0043409;GO:0051384;GO:0051447;GO:0051591;GO:0051592;GO:0070373;GO:0071850;GO:…	-	KOG1716-Dual specificity phosphatase[V]
ENSMUSG00000079593	15.2495	7.09744	1.10339	0.000702055	0.0119678	up	Gm14597	predicted gene 14597 [Source:MGI Symbol;Acc:MGI:3711766]	GO:0003674;GO:0008150;GO:0005575	-	-
ENSMUSG00000002289	36.0772	15.2249	1.24466	1.02e-05	0.000673679	up	Angptl4	angiopoietin-like 4 [Source:MGI Symbol;Acc:MGI:1888999]	GO:0005615;GO:0005578;GO:0005576;GO:0043066;GO:0072562;GO:0042802;GO:0001525;GO:2000352;GO:0009267;GO:0004857;GO:0045834;GO:0070328;GO:0051005;GO:0001666;GO:0051260	K08767-ko03320 PPAR signaling pathway	KOG2579-Ficolin and related extracellular proteins[R]
ENSMUSG00000079942	24.3952	12.033	1.0196	0.000521516	0.00998515	up	Rpl28-ps3	ribosomal protein L28, pseudogene 3 [Source:MGI Symbol;Acc:MGI:3650282]	-	-	-
ENSMUSG00000033685	115.218	53.5643	1.10503	9.91e-07	0.000105907	up	Ucp2	uncoupling protein 2 (mitochondrial, proton carrier) [Source:MGI Symbol;Acc:MGI:109354]	GO:0016020;GO:0016021;GO:0006810;GO:0006839;GO:0031966;GO:0005739;GO:0005743;GO:0015992;GO:0001666;GO:0009409;GO:1990542;GO:1990845;GO:0017077;GO:0000303;GO:0007565;GO:0007568;GO:0009749;GO:0010942;GO:0032869;GO:0032870;GO:0034198;GO:0043066;GO:0051881;GO:0061179;GO:0070542;GO:0071333;GO:0097421;GO:0005737	-	KOG0753-Mitochondrial fatty acid anion carrier protein/Uncoupling protein[C]
ENSMUSG00000064326	18.3767	8.22896	1.15909	3.15e-05	0.00153138	up	Siva1	SIVA1, apoptosis-inducing factor [Source:MGI Symbol;Acc:MGI:1353606]	GO:0046872;GO:0005634;GO:0005654;GO:0005737;GO:0046718;GO:0005739;GO:0006915;GO:0032088;GO:0008270;GO:1901030;GO:0097191;GO:0001618;GO:0005164;GO:0005175;GO:0006924	-	-
ENSMUSG00000082778	6.18997	2.86944	1.10917	0.00229566	0.0252436	up	Gm15191	predicted gene 15191 [Source:MGI Symbol;Acc:MGI:3708125]	-	-	-
ENSMUSG00000036931	8.92678	2.88254	1.6308	9.72e-07	0.000104673	up	Nfkbid	nuclear factor of kappa light polypeptide gene enhancer in B cells inhibitor, delta [Source:MGI Symbol;Acc:MGI:3041243]	GO:0005634;GO:0005515;GO:0043124;GO:0006954;GO:0003712;GO:0006357;GO:0032088;GO:0051059;GO:0070245;GO:0033085	-	KOG0504-FOG: Ankyrin repeat[R]
ENSMUSG00000018930	357.139	148.639	1.26468	9.22e-05	0.00330846	up	Ccl4	chemokine (C-C motif) ligand 4 [Source:MGI Symbol;Acc:MGI:98261]	GO:0005576;GO:0005615;GO:0005515;GO:0005125;GO:0007186;GO:0006955;GO:0008009;GO:0006935;GO:0060326;GO:0042802;GO:0006954;GO:0035690;GO:0048020;GO:0002548;GO:0030593;GO:0043547;GO:0048247;GO:0070098;GO:0070374;GO:0071346;GO:0071347;GO:0071356;GO:0009636;GO:0043922;GO:0050850;GO:0051928;GO:0031726;GO:0031730;GO:2000503	K12964-ko04064 NF-kappa B signaling pathway;ko04060 Cytokine-cytokine receptor interaction;ko04620 Toll-like receptor signaling pathway;ko04623 Cytosolic DNA-sensing pathway;ko04062 Chemokine signaling pathway;ko05132 Salmonella infection	-
ENSMUSG00000079017	95.0812	30.6719	1.63224	0.0067135	0.0482732	up	Ifi27l2a	interferon, alpha-inducible protein 27 like 2A [Source:MGI Symbol;Acc:MGI:1924183]	GO:0016020;GO:0016021;GO:0003674;GO:0005575;GO:0009615;GO:0007568	-	-
ENSMUSG00000082475	23.9056	10.8913	1.13417	0.000883665	0.01374	up	Gm7206	predicted pseudogene 7206 [Source:MGI Symbol;Acc:MGI:3646634]	-	-	-
ENSMUSG00000041736	109.906	46.0916	1.2537	6.2e-06	0.000463214	up	Tspo	translocator protein [Source:MGI Symbol;Acc:MGI:88222]	GO:0016020;GO:0016021;GO:0006810;GO:0070062;GO:0005739;GO:0006869;GO:0007165;GO:0031966;GO:0031397;GO:0072655;GO:0005497;GO:0008503;GO:0044325;GO:0006694;GO:0006811;GO:0006821;GO:0007568;GO:0008347;GO:0010042;GO:0010266;GO:0010823;GO:0010940;GO:0014012;GO:0030325;GO:0032570;GO:0032720;GO:0033574;GO:0042493;GO:0043065;GO:0045019;GO:0048265;GO:0048266;GO:0048678;GO:0050810;GO:0051901;GO:0051928;GO:…	K05770-ko04080 Neuroactive ligand-receptor interaction;ko04214 Apoptosis - fly;ko05166 HTLV-I infection	KOG3797-Peripheral-type benzodiazepine receptor and related proteins[T]
ENSMUSG00000096145	46.7299	12.6156	1.88913	1.84e-08	4.14e-06	up	Vkorc1	vitamin K epoxide reductase complex, subunit 1 [Source:MGI Symbol;Acc:MGI:106442]	GO:0016020;GO:0016021;GO:0016491;GO:0055114;GO:0005783;GO:0005789;GO:0007596;GO:0060348;GO:0048038;GO:0017144;GO:0042373;GO:0050820;GO:0047057;GO:0017187;GO:0042371	K05357-ko00130 Ubiquinone and other terpenoid-quinone biosynthesis	-
ENSMUSG00000044424	17.6852	8.52608	1.05259	0.000160753	0.00483481	up	Gm9493	predicted gene 9493 [Source:MGI Symbol;Acc:MGI:3779903]	GO:0005622;GO:0003674;GO:0003735;GO:0006412;GO:0005840	-	-
ENSMUSG00000085342	11.879	5.19145	1.1942	0.00174909	0.0214026	up	Gm12254	predicted gene 12254 [Source:MGI Symbol;Acc:MGI:3650324]	-	-	-
ENSMUSG00000055148	42.6124	9.27168	2.20037	0.00240133	0.0259383	up	Klf2	Kruppel-like factor 2 (lung) [Source:MGI Symbol;Acc:MGI:1342772]	GO:0046872;GO:0003677;GO:0005634;GO:0003676;GO:0006355;GO:0045944;GO:0006351;GO:0003700;GO:0045893;GO:0001701;GO:0035264;GO:0000902;GO:0000790;GO:0040029;GO:0005515;GO:0045429;GO:0043249;GO:0000981;GO:0071498;GO:0071499;GO:0060509;GO:0034101;GO:0051247;GO:0036003;GO:0043565;GO:0032715;GO:0034616;GO:0070301;GO:0071347;GO:0071356;GO:0071407;GO:0071409;GO:1901653	K17845-ko04068 FoxO signaling pathway	KOG1721-FOG: Zn-finger[R]
ENSMUSG00000053560	40.6434	17.9117	1.18212	7.98e-05	0.00306816	up	Ier2	immediate early response 2 [Source:MGI Symbol;Acc:MGI:104815]	GO:0003677;GO:0005634;GO:0005654;GO:0005737;GO:0048870;GO:0030182;GO:0071774	-	-
ENSMUSG00000106037	18.909	8.78678	1.10567	0.000647617	0.011411	up	Gm4332	predicted gene 4332 [Source:MGI Symbol;Acc:MGI:3782515]	-	-	-
ENSMUSG00000030532	21.4548	9.63124	1.15551	1.95e-08	4.32e-06	up	Hddc3	HD domain containing 3 [Source:MGI Symbol;Acc:MGI:1915945]	GO:0046872;GO:0016787;GO:0005575;GO:0008893	-	KOG1157-Predicted guanosine polyphosphate pyrophosphohydrolase/synthase[T]
ENSMUSG00000072620	22.496	10.7784	1.06152	0.000458915	0.00928204	up	Slfn2	schlafen 2 [Source:MGI Symbol;Acc:MGI:1313258]	GO:0005524;GO:0008285	-	-
ENSMUSG00000018822	36.2441	17.8641	1.02069	0.0003441	0.00792457	up	Sfrp5	secreted frizzled-related sequence protein 5 [Source:MGI Symbol;Acc:MGI:1860298]	GO:0007275;GO:0016055;GO:0005576;GO:0008285;GO:0035414;GO:0043433;GO:0051898;GO:0090090;GO:2000057	K02222-ko04310 Wnt signaling pathway	-
ENSMUSG00000058755	18.0596	7.38754	1.2896	0.000111968	0.00377011	up	Osm	oncostatin M [Source:MGI Symbol;Acc:MGI:104749]	GO:0005576;GO:0045944;GO:0005125;GO:0005615;GO:0006955;GO:0009408;GO:0007422;GO:0050731;GO:0008083;GO:0008284;GO:0040008;GO:0033138;GO:2001235;GO:0008285;GO:0043410;GO:0046888;GO:0045835;GO:0038165;GO:0005147;GO:0042531;GO:0048266	K05418-ko04630 Jak-STAT signaling pathway;ko04151 PI3K-Akt signaling pathway;ko04060 Cytokine-cytokine receptor interaction	-
ENSMUSG00000078915	48.9826	22.3317	1.13318	1.15e-05	0.000741266	up	Hsp25-ps1	heat shock protein 25, pseudogene 1 [Source:MGI Symbol;Acc:MGI:96241]	-	-	-
ENSMUSG00000054400	12.0384	5.99195	1.00654	0.000730788	0.0123033	up	Cklf	chemokine-like factor [Source:MGI Symbol;Acc:MGI:1922708]	GO:0016020;GO:0016021;GO:0005125;GO:0005615;GO:0005576;GO:0006935;GO:0030593;GO:0008283;GO:0032940;GO:0008009;GO:0048247;GO:0048246;GO:0030595	-	KOG4788-Members of chemokine-like factor super family and related proteins[V]
ENSMUSG00000030144	6.09883	2.61817	1.21997	0.00268714	0.0280973	up	Clec4d	C-type lectin domain family 4, member d [Source:MGI Symbol;Acc:MGI:1298389]	GO:0016020;GO:0016021;GO:0005886;GO:0030246;GO:0002376;GO:0045087;GO:0042742;GO:0002250;GO:0034987;GO:0002292;GO:0038094	-	KOG4297-C-type lectin[TV]
ENSMUSG00000030148	6.32443	2.85924	1.14531	0.00159461	0.0201005	up	Clec4a2	C-type lectin domain family 4, member a2 [Source:MGI Symbol;Acc:MGI:1349412]	GO:0016020;GO:0016021;GO:0030246;GO:0002376;GO:0045087;GO:0002250	-	-
ENSMUSG00000024175	5.37909	2.5067	1.10157	0.0028837	0.0291741	up	Tekt4	tektin 4 [Source:MGI Symbol;Acc:MGI:1919090]	-	-	-
ENSMUSG00000040809	14.1643	3.53117	2.00404	8.84e-08	1.61e-05	up	Chil3	chitinase-like 3 [Source:MGI Symbol;Acc:MGI:1330860]	GO:0016787;GO:0005634;GO:0016798;GO:0008152;GO:0005737;GO:0031410;GO:0005576;GO:0005975;GO:0030246;GO:0005783;GO:0008061;GO:0006954;GO:0005635;GO:0004563;GO:0000272;GO:0048237	-	KOG2806-Chitinase[G]
ENSMUSG00000062353	17.4169	8.04872	1.11365	0.000507952	0.00981527	up	Gm15772	predicted gene 15772 [Source:MGI Symbol;Acc:MGI:3805541]	-	-	-

## Sheet: Supplementary Data 2
Gene id	MeanTPM (B)	MeanTPM (A)	log2FoldChange	pValue	qValue	result	GeneName	GeneDescription	GO	KEGG	KOG
ENSMUSG00000015222	83.0175	211.982	-1.35246	0.000137126	0.00434737	down	Map2	microtubule-associated protein 2 [Source:MGI Symbol;Acc:MGI:97175]	GO:0005737;GO:0005874;GO:0015631;GO:0005856;GO:0001578;GO:0021954;GO:0005829;GO:0005515;GO:0005622;GO:0005730;GO:0071310;GO:0005516;GO:0034399;GO:0030425;GO:0044297;GO:0042995;GO:0043005;GO:0043025;GO:0016358;GO:0008017;GO:0005875;GO:0014069;GO:0007409;GO:0050770;GO:0043198;GO:0030010;GO:0002162;GO:0005519;GO:0031175;GO:0048813;GO:0097442	-	KOG2418-Microtubule-associated protein TAU[Z]
ENSMUSG00000028184	2.59596	6.99935	-1.43095	0.00295091	0.0295437	down	Adgrl2	adhesion G protein-coupled receptor L2 [Source:MGI Symbol;Acc:MGI:2139714]	GO:0016020;GO:0016021;GO:0007186;GO:0004930;GO:0004871;GO:0007165;GO:0004888;GO:0007166;GO:0030246;GO:0051965	-	KOG3545-Olfactomedin and related extracellular matrix glycoproteins[W]
ENSMUSG00000047495	3.50732	9.56785	-1.44782	2.98e-07	4.11e-05	down	Dlgap2	discs, large (Drosophila) homolog-associated protein 2 [Source:MGI Symbol;Acc:MGI:2443181]	GO:0023052;GO:0007270;GO:0016020;GO:0005886;GO:0008150;GO:0030054;GO:0045202;GO:0045211;GO:0014069	-	KOG3971-SAP-90/PSD-95 associated protein-related protein (Vulcan)[T]
ENSMUSG00000031540	4.55157	10.6232	-1.22279	3.43e-05	0.00163681	down	Kat6a	K(lysine) acetyltransferase 6A [Source:MGI Symbol;Acc:MGI:2442415]	GO:0005634;GO:0006355;GO:0008270;GO:0046872;GO:0003677;GO:0000786;GO:0070776;GO:0006334;GO:0003713;GO:0004402;GO:0016747;GO:0043966;GO:0048513;GO:0008134;GO:0016407;GO:0006473;GO:0016573;GO:0030099;GO:0045892;GO:0045893;GO:0090398;GO:0005730;GO:0005829;GO:0016605;GO:0016607	K11305-ko04550 Signaling pathways regulating pluripotency of stem cells	KOG2747-Histone acetyltransferase (MYST family)[B]
ENSMUSG00000062822	2.42063	5.34911	-1.14392	0.00385165	0.034717	down	4833420G17Rik	RIKEN cDNA 4833420G17 gene [Source:MGI Symbol;Acc:MGI:1914642]	GO:0003674;GO:0008150;GO:0005575	-	-
ENSMUSG00000025658	2.2927	6.4098	-1.48323	1.46e-09	4.98e-07	down	Cnksr2	connector enhancer of kinase suppressor of Ras 2 [Source:MGI Symbol;Acc:MGI:2661175]	GO:0016020;GO:0005737;GO:0005886;GO:0070062;GO:0035556;GO:0019901;GO:0009966;GO:0014069;GO:0042802;GO:0043005;GO:0043025;GO:0045211	K17536-ko04013 MAPK signaling pathway - fly	KOG1738-Membrane-associated guanylate kinase-interacting protein/connector enhancer of KSR-like[F]
ENSMUSG00000033904	2.70243	6.764	-1.32362	4.02e-10	1.94e-07	down	Ccp110	centriolar coiled coil protein 110 [Source:MGI Symbol;Acc:MGI:2141942]	GO:0043234;GO:0005737;GO:0005856;GO:0007099;GO:0051298;GO:0005814;GO:0032465;GO:0005813;GO:0005515;GO:0005815;GO:0005929;GO:0042995;GO:0030030;GO:1902018;GO:0045724;GO:0032053	-	-
ENSMUSG00000025262	1.87328	7.07509	-1.91718	4.17e-10	1.94e-07	down	Fam120c	family with sequence similarity 120, member C [Source:MGI Symbol;Acc:MGI:2387687]	GO:0005634;GO:0008150;GO:0003723	-	-
ENSMUSG00000033014	2.52526	5.29295	-1.06764	0.000279647	0.00684109	down	Trim33	tripartite motif-containing 33 [Source:MGI Symbol;Acc:MGI:2137357]	GO:0008270;GO:0046872;GO:0005622;GO:0070410;GO:0070412;GO:0016567;GO:0017015;GO:0030514;GO:0005634	-	-
ENSMUSG00000039662	4.69592	9.87172	-1.07189	8.8e-05	0.00320518	down	Icmt	isoprenylcysteine carboxyl methyltransferase [Source:MGI Symbol;Acc:MGI:1888594]	GO:0016020;GO:0016021;GO:0016740;GO:0008168;GO:0032259;GO:0005783;GO:0005789;GO:0004671;GO:0006481	K00587-ko00900 Terpenoid backbone biosynthesis	KOG2628-Farnesyl cysteine-carboxyl methyltransferase[O]
ENSMUSG00000057716	3.18884	7.67229	-1.26663	2.97e-07	4.11e-05	down	Tmem178b	transmembrane protein 178B [Source:MGI Symbol;Acc:MGI:3647581]	GO:0016020;GO:0016021;GO:0003674;GO:0008150;GO:0005575	-	-
ENSMUSG00000018750	7.74141	17.4759	-1.1747	0.000381573	0.00843858	down	Zbtb4	zinc finger and BTB domain containing 4 [Source:MGI Symbol;Acc:MGI:1922830]	GO:0046872;GO:0003677;GO:0005634;GO:0003676;GO:0005654;GO:0016604;GO:0005829;GO:0006355;GO:0005694;GO:0042803;GO:0006351;GO:0000977;GO:0019901;GO:0000122;GO:0045892;GO:0043565;GO:0001227;GO:0006974;GO:0008327;GO:0010428	-	KOG1721-FOG: Zn-finger[R]
ENSMUSG00000104222	7.16935	27.4161	-1.93511	1.55e-07	2.51e-05	down	Gm7292	predicted gene 7292 [Source:MGI Symbol;Acc:MGI:3645786]	-	-	-
ENSMUSG00000032393	18.9172	42.4606	-1.16643	2.29e-07	3.38e-05	down	Dpp8	dipeptidylpeptidase 8 [Source:MGI Symbol;Acc:MGI:1921638]	GO:0003674;GO:0016787;GO:0005829;GO:0008233;GO:0006508;GO:0005737;GO:0004177;GO:0008236	-	KOG2281-Dipeptidyl aminopeptidases/acylaminoacyl-peptidases[O]
ENSMUSG00000020817	6.25243	13.8593	-1.14837	3.32e-09	1.08e-06	down	Rabep1	rabaptin, RAB GTPase binding effector protein 1 [Source:MGI Symbol;Acc:MGI:1860236]	GO:0008083;GO:0043234;GO:0005515;GO:0006810;GO:0015031;GO:0005737;GO:0005096;GO:0043547;GO:0031410;GO:0042803;GO:0043231;GO:0006897;GO:0005768;GO:0005769;GO:0006915;GO:0019904;GO:0055037;GO:0030139;GO:0016192	K12480-ko04144 Endocytosis	KOG0993-Rab5 GTPase effector Rabaptin-5[U]
ENSMUSG00000040724	1.03313	7.71896	-2.90139	1.01e-67	1.47e-63	down	Kcna2	potassium voltage-gated channel, shaker-related subfamily, member 2 [Source:MGI Symbol;Acc:MGI:96659]	GO:0055085;GO:0016020;GO:0016021;GO:0051260;GO:0005886;GO:0006811;GO:0005515;GO:0006810;GO:0005216;GO:0030054;GO:0045202;GO:0005249;GO:0005267;GO:0006813;GO:0071805;GO:0008076;GO:0005244;GO:0034765;GO:0005887;GO:0005783;GO:0005789;GO:0042995;GO:0030425;GO:0043005;GO:0030424;GO:0005251;GO:0032809;GO:0043204;GO:0030027;GO:0031258;GO:0019233;GO:0042734;GO:0019228;GO:0043679;GO:0044224;GO:0014059;GO:…	-	KOG1545-Voltage-gated shaker-like K+ channel KCNA[P]
ENSMUSG00000033730	2.95584	9.20378	-1.63866	4.22e-09	1.29e-06	down	Egr3	early growth response 3 [Source:MGI Symbol;Acc:MGI:1306780]	GO:0046872;GO:0003677;GO:0005634;GO:0003676;GO:0006355;GO:0006351;GO:0043066;GO:0007422;GO:0044344;GO:0033089;GO:0007274;GO:0035924;GO:0001938;GO:0002042;GO:0035767;GO:0045586	K12497-ko05203 Viral carcinogenesis;ko05161 Hepatitis B	KOG1721-FOG: Zn-finger[R]
ENSMUSG00000020709	3.14494	6.39614	-1.02417	0.00104039	0.0153615	down	Adap2	ArfGAP with dual PH domains 2 [Source:MGI Symbol;Acc:MGI:2663075]	GO:0016020;GO:0046872;GO:0005886;GO:0005096;GO:0005737;GO:0043547;GO:0007507;GO:0005547;GO:0043325;GO:0005546;GO:0043533;GO:0005740;GO:0048017	-	KOG0703-Predicted GTPase-activating protein[T]
ENSMUSG00000054199	3.86511	8.27996	-1.09911	0.00481507	0.0393562	down	Gon4l	gon-4-like (C.elegans) [Source:MGI Symbol;Acc:MGI:1917579]	GO:0006355;GO:0003677;GO:0005634;GO:0045892;GO:0003714;GO:0030183	-	-
ENSMUSG00000040003	7.38771	18.743	-1.34315	7e-14	8.55e-11	down	Magi2	membrane associated guanylate kinase, WW and PDZ domain containing 2 [Source:MGI Symbol;Acc:MGI:1354953]	GO:0007165;GO:0032947;GO:0005923;GO:0016020;GO:0005886;GO:0005634;GO:0005737;GO:0030054;GO:0045202;GO:0005768;GO:0005515;GO:0007399;GO:0030425;GO:0048471;GO:0008285;GO:0043005;GO:0014069;GO:0010976;GO:0051898;GO:0005770;GO:0004871;GO:0019902;GO:0043234;GO:0072015;GO:0030336;GO:0030165;GO:0002092;GO:0043113;GO:0046332;GO:0097118;GO:0032516;GO:2000809;GO:0060395;GO:0071850;GO:1990090;GO:0038180;GO:…	K05629-ko04015 Rap1 signaling pathway;ko04530 Tight junction	-
ENSMUSG00000021448	9.81536	29.6356	-1.59422	5.05e-09	1.48e-06	down	Shc3	src homology 2 domain-containing transforming protein C3 [Source:MGI Symbol;Acc:MGI:106179]	GO:0007165;GO:0005515;GO:0005622;GO:0035556;GO:0005886;GO:0007417;GO:0001784;GO:0007611;GO:0035249;GO:0007173;GO:0030971	K17448-ko04014 Ras signaling pathway;ko04012 ErbB signaling pathway;ko04072 Phospholipase D signaling pathway;ko04510 Focal adhesion;ko04650 Natural killer cell mediated cytotoxicity;ko04062 Chemokine signaling pathway;ko04910 Insulin signaling pathway;ko04915 Estrogen signaling pathway;ko04917 Prolactin signaling pathway;ko04722 Neurotrophin signaling pathway;ko05214 Glioma;ko05220 Chronic myelo…	KOG3697-Adaptor protein SHC and related proteins[T]
ENSMUSG00000002107	11.8791	26.0633	-1.1336	0.000268368	0.00675879	down	Celf2	CUGBP, Elav-like family member 2 [Source:MGI Symbol;Acc:MGI:1338822]	GO:0005634;GO:0003676;GO:0005737;GO:0003723;GO:0006397;GO:0006376	-	KOG0146-RNA-binding protein ETR-3 (RRM superfamily)[A]
ENSMUSG00000021557	7.10087	15.0529	-1.08398	7.13e-06	0.000506726	down	Agtpbp1	ATP/GTP binding protein 1 [Source:MGI Symbol;Acc:MGI:2159437]	GO:0008270;GO:0046872;GO:0016787;GO:0005634;GO:0005737;GO:0008233;GO:0006508;GO:0043231;GO:0008237;GO:0005739;GO:0005730;GO:0004181;GO:0005829;GO:0004180;GO:0007005;GO:0005515;GO:0015631;GO:0007628;GO:0060041;GO:0021702;GO:0021549;GO:0021772;GO:0050905;GO:0021680;GO:0035609;GO:0035610;GO:0042133;GO:0001754	-	KOG3641-Zinc carboxypeptidase[E]
ENSMUSG00000058589	13.1541	31.8155	-1.27422	1.73e-06	0.000169908	down	Anks1b	ankyrin repeat and sterile alpha motif domain containing 1B [Source:MGI Symbol;Acc:MGI:1924781]	GO:0016020;GO:1900383	-	-
ENSMUSG00000029108	3.61807	8.3687	-1.20978	3.88e-05	0.00179873	down	Pcdh7	protocadherin 7 [Source:MGI Symbol;Acc:MGI:1860487]	GO:0016020;GO:0016021;GO:0008150;GO:0005509;GO:0005515;GO:0005886;GO:0007155;GO:0007156;GO:0005887	-	-
ENSMUSG00000035078	10.6133	23.0257	-1.11737	4.56e-07	5.81e-05	down	Mtmr9	myotubularin related protein 9 [Source:MGI Symbol;Acc:MGI:2442842]	GO:0005515;GO:0005737;GO:0050790;GO:0005829;GO:0006661;GO:0030234;GO:0043647	-	KOG1089-Myotubularin-related phosphatidylinositol 3-phosphate 3-phosphatase MTM6[R]
ENSMUSG00000041670	43.7401	88.9729	-1.02441	7.37e-05	0.00289503	down	Rims1	regulating synaptic membrane exocytosis 1 [Source:MGI Symbol;Acc:MGI:2152971]	GO:0016020;GO:0048786;GO:0017137;GO:0006887;GO:0046872;GO:0005622;GO:0006886;GO:0003723;GO:0006461;GO:1903861;GO:0017157;GO:0048791	-	KOG2060-Rab3 effector RIM1 and related proteins, contain PDZ and C2 domains[U]
ENSMUSG00000060733	4.46788	10.3232	-1.20823	4.4e-05	0.00196703	down	Ipmk	inositol polyphosphate multikinase [Source:MGI Symbol;Acc:MGI:1916968]	GO:0016740;GO:0005634;GO:0005654;GO:0000166;GO:0005524;GO:0016301;GO:0016310;GO:0008440;GO:0005730;GO:0001841;GO:0032958;GO:0000823;GO:0000824	K00915-ko00562 Inositol phosphate metabolism;ko04070 Phosphatidylinositol signaling system	KOG1620-Inositol polyphosphate multikinase, component of the ARGR transcription regulatory complex[KIT]
ENSMUSG00000026872	9.88156	27.4937	-1.47629	3.12e-06	0.000267274	down	Zeb2	zinc finger E-box binding homeobox 2 [Source:MGI Symbol;Acc:MGI:1344407]	GO:0046872;GO:0003677;GO:0005634;GO:0003676;GO:0005829;GO:0006355;GO:0006366;GO:0045944;GO:0006351;GO:0005730;GO:0000122;GO:0001227;GO:0007417;GO:0021540;GO:0001756;GO:0001843;GO:0021766;GO:0050772;GO:0030177;GO:0043507;GO:0021846;GO:0070412;GO:0001755;GO:0001205;GO:0048668;GO:0048598;GO:0021957;GO:0045636;GO:0048023;GO:0048066;GO:0061373;GO:0097324;GO:1902748;GO:1903056	K09299-ko05206 MicroRNAs in cancer	-
ENSMUSG00000022770	15.4087	35.6644	-1.21074	2.64e-06	0.000243618	down	Dlg1	discs, large homolog 1 (Drosophila) [Source:MGI Symbol;Acc:MGI:107231]	GO:0016020;GO:0001772;GO:0005886;GO:0005634;GO:0005794;GO:0048471;GO:0005829;GO:0005515;GO:0005737;GO:0030054;GO:0045202;GO:0045211;GO:0007015;GO:0016337;GO:0005911;GO:0070062;GO:0005783;GO:0005789;GO:0016328;GO:0019901;GO:0000122;GO:0033270;GO:0048745;GO:0016323;GO:0031594;GO:0070830;GO:0005923;GO:0050680;GO:0044325;GO:0008022;GO:0072659;GO:0005902;GO:0045121;GO:0040018;GO:0005874;GO:0014069;GO:…	K12076-ko04390 Hippo signaling pathway;ko04391 Hippo signaling pathway -fly;ko04660 T cell receptor signaling pathway;ko05203 Viral carcinogenesis;ko05166 HTLV-I infection	KOG0708-Membrane-associated guanylate kinase MAGUK (contains PDZ, SH3, HOOK and GUK domains)[F]
ENSMUSG00000022772	2.59094	5.62323	-1.11792	0.000169922	0.00499695	down	Senp5	SUMO/sentrin specific peptidase 5 [Source:MGI Symbol;Acc:MGI:2443596]	GO:0016787;GO:0005634;GO:0008233;GO:0008234;GO:0006508;GO:0007049;GO:0005730;GO:0051301;GO:0004175;GO:0016929;GO:0016926;GO:0070139	-	KOG0778-Protease, Ulp1 family[O]
ENSMUSG00000094870	5.59572	11.4285	-1.03023	3.18e-06	0.000269405	down	Zfp131	zinc finger protein 131 [Source:MGI Symbol;Acc:MGI:1919715]	GO:0005634;GO:0003700;GO:0046872;GO:0003677;GO:0006351;GO:0003676;GO:0005654;GO:0006355;GO:0006357;GO:0000981;GO:0045111	-	-
ENSMUSG00000020546	2.40287	5.60834	-1.22282	5.43e-05	0.00228039	down	Stxbp4	syntaxin binding protein 4 [Source:MGI Symbol;Acc:MGI:1342296]	GO:0005515;GO:0005737;GO:0070062;GO:0015758;GO:0006974;GO:0050821;GO:0019905;GO:1902808;GO:0010838;GO:0006605;GO:0061178;GO:0008286;GO:0005622	-	-
ENSMUSG00000035133	8.16123	32.8955	-2.01103	0.000127482	0.00414941	down	Arhgap5	Rho GTPase activating protein 5 [Source:MGI Symbol;Acc:MGI:1332637]	GO:0007165;GO:0003924;GO:0005525	-	-
ENSMUSG00000052707	5.6181	12.3667	-1.13831	1.39e-06	0.000141713	down	Tnrc6a	trinucleotide repeat containing 6a [Source:MGI Symbol;Acc:MGI:2385292]	GO:0003676;GO:0035278;GO:0003723;GO:0035195;GO:0000932;GO:0005654;GO:0005794;GO:0035068;GO:0043231	-	-
ENSMUSG00000064365	0.167037	38.646	-7.85401	2.3e-06	0.000217636	down	mt-Ts2	mitochondrially encoded tRNA serine 2 [Source:MGI Symbol;Acc:MGI:102474]	-	-	-
ENSMUSG00000021719	2.94345	7.8271	-1.41097	1.65e-08	3.84e-06	down	Rgs7bp	regulator of G-protein signalling 7 binding protein [Source:MGI Symbol;Acc:MGI:106334]	GO:0016020;GO:0005886;GO:0005634;GO:0005515;GO:0005737;GO:0007186;GO:0009968	-	-
ENSMUSG00000112941	1.73279	7.58325	-2.12972	3.46e-06	0.0002878	down	AC164441.1	-	-	-	-
ENSMUSG00000039844	11.4093	25.3282	-1.15054	4.7e-07	5.93e-05	down	Rapgef1	Rap guanine nucleotide exchange factor (GEF) 1 [Source:MGI Symbol;Acc:MGI:104580]	GO:0005737;GO:0005085;GO:0007264;GO:0016337;GO:0043231;GO:0048008;GO:0005769;GO:0043547;GO:0001568;GO:0010976;GO:0090090;GO:0051898;GO:0070373;GO:0004871;GO:0005070;GO:0017034;GO:0032486;GO:0038180;GO:0046580;GO:0061028;GO:0071320;GO:1901888;GO:1990090;GO:2000178;GO:0046328;GO:0070374;GO:1905451;GO:0030670;GO:0043234;GO:0048471;GO:0009967;GO:0005515	K06277-ko04015 Rap1 signaling pathway;ko04510 Focal adhesion;ko04910 Insulin signaling pathway;ko04722 Neurotrophin signaling pathway;ko05211 Renal cell carcinoma	KOG3417-Ras1 guanine nucleotide exchange factor[T]
ENSMUSG00000074305	3.68378	9.65178	-1.38961	9.95e-08	1.73e-05	down	Peak1	pseudopodium-enriched atypical kinase 1 [Source:MGI Symbol;Acc:MGI:2442366]	GO:0004672;GO:0005524;GO:0006468;GO:0016740;GO:0005737;GO:0030054;GO:0000166;GO:0005925;GO:0016301;GO:0016310;GO:0004713;GO:0004715;GO:0018108;GO:0005856;GO:0016477;GO:0034446;GO:0046777;GO:0015629	-	-
ENSMUSG00000062151	5.75867	14.8783	-1.3694	7.57e-06	0.000530343	down	Unc13c	unc-13 homolog C (C. elegans) [Source:MGI Symbol;Acc:MGI:2149021]	GO:0016020;GO:0046872;GO:0005886;GO:0007268;GO:0005737;GO:0030054;GO:0045202;GO:0035556;GO:0019992;GO:0006887;GO:0042734;GO:0048786;GO:0098793;GO:0043195;GO:0044305;GO:0001566;GO:0016079;GO:0031914	K15293-ko04721 Synaptic vesicle cycle	KOG1011-Neurotransmitter release regulator, UNC-13[TU]
ENSMUSG00000059173	2.79622	6.29797	-1.17141	0.000489899	0.0096187	down	Pde1a	phosphodiesterase 1A, calmodulin-dependent [Source:MGI Symbol;Acc:MGI:1201792]	GO:0046872;GO:0016787;GO:0007165;GO:0008081;GO:0004114;GO:0004115;GO:0030553;GO:0048101;GO:0006198;GO:0034391;GO:0046069;GO:0048660;GO:0005634;GO:0005737;GO:0043025	K13755-ko00230 Purine metabolism;ko04020 Calcium signaling pathway;ko04924 Renin secretion;ko04740 Olfactory transduction;ko04742 Taste transduction;ko05032 Morphine addiction	KOG3688-Cyclic GMP phosphodiesterase[T]
ENSMUSG00000031314	3.33291	7.70324	-1.20868	2.9e-11	1.76e-08	down	Taf1	TATA-box binding protein associated factor 1 [Source:MGI Symbol;Acc:MGI:1336878]	GO:0006355;GO:0016740;GO:0003677;GO:0005634;GO:0005654;GO:0006352;GO:0005515;GO:0000166;GO:0005524;GO:0046982;GO:0045944;GO:0016301;GO:0016310;GO:0006351;GO:0004674;GO:0005730;GO:0010629;GO:0007049;GO:0016746;GO:0004402;GO:0002039;GO:0008134;GO:0000790;GO:0070577;GO:0000979;GO:0043565;GO:0061628;GO:0042787;GO:0003713;GO:0006974;GO:0008284;GO:0005667;GO:0071339;GO:0005669;GO:0050821;GO:0018107;GO:…	K03125-ko03022 Basal transcription factors	KOG0008-Transcription initiation factor TFIID, subunit TAF1[K]
ENSMUSG00000025813	3.70765	8.18753	-1.14292	8.87e-08	1.61e-05	down	Homer2	homer scaffolding protein 2 [Source:MGI Symbol;Acc:MGI:1347354]	GO:0016020;GO:0005886;GO:0005829;GO:0005515;GO:0005737;GO:0030054;GO:0045202;GO:0045211;GO:0003779;GO:0007605;GO:0045177;GO:0042995;GO:0014069;GO:0032420;GO:0048148;GO:0007216;GO:0035584;GO:0008277;GO:0032426;GO:0019904;GO:0030160;GO:0035254;GO:0035256;GO:0042803;GO:0046982;GO:0048875;GO:0030425;GO:0043025	K15010-ko04068 FoxO signaling pathway;ko04724 Glutamatergic synapse	-
ENSMUSG00000035566	3.28399	6.87895	-1.06674	2.18e-05	0.00118106	down	Pcdh17	protocadherin 17 [Source:MGI Symbol;Acc:MGI:2684924]	GO:0016020;GO:0016021;GO:0005509;GO:0007155;GO:0007156;GO:0005886;GO:0005887;GO:0030534;GO:0050805;GO:1904071;GO:2000807	-	-
ENSMUSG00000021481	2.09534	8.11497	-1.9534	5.61e-24	1.37e-20	down	Zfp346	zinc finger protein 346 [Source:MGI Symbol;Acc:MGI:1349417]	GO:0008270;GO:0046872;GO:0003676;GO:0005634;GO:0005515;GO:0005737;GO:0003723;GO:0005730;GO:0003725;GO:0019899;GO:0002039;GO:0072332;GO:0043065	-	-
ENSMUSG00000100801	32.7253	74.0346	-1.17779	1.75e-07	2.7e-05	down	Gm15459	predicted gene 15459 [Source:MGI Symbol;Acc:MGI:3705702]	-	-	-
ENSMUSG00000040612	4.9941	10.315	-1.04645	7.8e-07	8.79e-05	down	Ildr2	immunoglobulin-like domain containing receptor 2 [Source:MGI Symbol;Acc:MGI:1196370]	GO:0016020;GO:0016021;GO:0048873;GO:0030073;GO:0005783;GO:0005789;GO:0030154;GO:0009749;GO:0031016	-	-
ENSMUSG00000030172	3.61159	8.38011	-1.21433	1.51e-06	0.000151854	down	Erc1	ELKS/RAB6-interacting/CAST family member 1 [Source:MGI Symbol;Acc:MGI:2151013]	GO:0048786;GO:0045296;GO:0007252;GO:0008385;GO:0016020;GO:0000139;GO:0005794;GO:0005515;GO:0005737;GO:0006810;GO:0015031;GO:0045202;GO:0017137;GO:0042147;GO:0030165	-	KOG4809-Rab6 GTPase-interacting protein involved in endosome-to-TGN transport[U]
ENSMUSG00000014498	3.42512	9.48879	-1.47007	1.31e-09	4.8e-07	down	Ankrd52	ankyrin repeat domain 52 [Source:MGI Symbol;Acc:MGI:2444029]	GO:0003674;GO:0008150;GO:0005575	-	KOG0504-FOG: Ankyrin repeat[R]
ENSMUSG00000038371	6.72567	14.5856	-1.1168	8.97e-05	0.00326102	down	Sbf2	SET binding factor 2 [Source:MGI Symbol;Acc:MGI:1921831]	GO:0043547;GO:0042803;GO:0016020;GO:0043087;GO:0017112;GO:0005829;GO:0019208;GO:0019902;GO:0035091;GO:0051262;GO:0005774;GO:0006661;GO:0050790	-	-
ENSMUSG00000034390	16.6901	43.1593	-1.37068	2.13e-08	4.65e-06	down	Cmip	c-Maf inducing protein [Source:MGI Symbol;Acc:MGI:1921690]	GO:0003674;GO:0008150;GO:0005634;GO:0005654;GO:0005829;GO:0005737	-	-
ENSMUSG00000055013	5.24972	11.7248	-1.15925	1.14e-08	2.78e-06	down	Agap1	ArfGAP with GTPase domain, ankyrin repeat and PH domain 1 [Source:MGI Symbol;Acc:MGI:2653690]	GO:0046872;GO:0005096;GO:0005829;GO:0006810;GO:0015031;GO:0005737;GO:0043547;GO:0000166;GO:0003924;GO:0005525;GO:0005543;GO:0016020;GO:0007165	K12491-ko04144 Endocytosis	KOG0705-GTPase-activating protein Centaurin gamma (contains Ras-like GTPase, PH and ankyrin repeat domains)[T]
ENSMUSG00000037111	10.4061	20.9209	-1.00752	1.26e-05	0.000784422	down	Setd7	SET domain containing (lysine methyltransferase) 7 [Source:MGI Symbol;Acc:MGI:1920501]	GO:0006355;GO:0016740;GO:0005634;GO:0005515;GO:0005694;GO:0006351;GO:0016569;GO:0008168;GO:0018024;GO:0032259;GO:0005730;GO:0016279;GO:0034968;GO:0002039;GO:0006974;GO:0018026;GO:0018027;GO:0070828;GO:0018022;GO:0003682;GO:0045471;GO:0045893;GO:0051570	K11431-ko00310 Lysine degradation;ko04068 FoxO signaling pathway	KOG1079-Transcriptional repressor EZH1[K]
ENSMUSG00000021279	11.4499	23.6046	-1.04373	1.26e-05	0.000784422	down	Cdc42bpb	CDC42 binding protein kinase beta [Source:MGI Symbol;Acc:MGI:2136459]	GO:0016020;GO:0004672;GO:0005524;GO:0006468;GO:0016740;GO:0046872;GO:0005886;GO:0005737;GO:0030054;GO:0035556;GO:0000166;GO:0016301;GO:0016310;GO:0070062;GO:0004674;GO:0000287;GO:0016477;GO:0031252;GO:0005515;GO:0005911;GO:0031532;GO:0031032;GO:0042641;GO:0017048;GO:0030036	-	-
ENSMUSG00000060371	3.09255	6.20511	-1.00466	1.56e-07	2.51e-05	down	Caln1	calneuron 1 [Source:MGI Symbol;Acc:MGI:2155987]	GO:0016020;GO:0016021;GO:0046872;GO:0005509;GO:0032588;GO:0005794;GO:0005886;GO:0008150;GO:0005737;GO:0048471	-	KOG0027-Calmodulin and related proteins (EF-Hand superfamily)[T]
ENSMUSG00000049044	216.737	488.306	-1.17184	8.48e-06	0.000582218	down	Rapgef4	Rap guanine nucleotide exchange factor (GEF) 4 [Source:MGI Symbol;Acc:MGI:1917723]	GO:0016020;GO:0005829;GO:0005515;GO:0005737;GO:0043547;GO:0035556;GO:0000166;GO:0005085;GO:0007264;GO:0030073;GO:0030552;GO:0006887;GO:0017156;GO:0019933;GO:0005088;GO:0017157;GO:0017016	K04351-ko04015 Rap1 signaling pathway;ko04072 Phospholipase D signaling pathway;ko04024 cAMP signaling pathway;ko04670 Leukocyte transendothelial migration;ko04911 Insulin secretion;ko04261 Adrenergic signaling in cardiomyocytes	KOG2378-cAMP-regulated guanine nucleotide exchange factor[T]
ENSMUSG00000019907	4.53792	9.66301	-1.09044	0.00292461	0.0293805	down	Ppp1r12a	protein phosphatase 1, regulatory (inhibitor) subunit 12A [Source:MGI Symbol;Acc:MGI:1309528]	GO:0007165;GO:0005829;GO:0005737;GO:0005925;GO:0045944;GO:0019901;GO:0043292;GO:0005813;GO:0005515;GO:0006470;GO:0019208;GO:0035690;GO:0030018;GO:0015629;GO:0004857;GO:0000278;GO:0071889;GO:0043086;GO:0031672;GO:0000776;GO:0030155;GO:0046822;GO:0072357;GO:0007098;GO:0035507;GO:0035508	K06270-ko04024 cAMP signaling pathway;ko04022 cGMP - PKG signaling pathway;ko04810 Regulation of actin cytoskeleton;ko04510 Focal adhesion;ko04611 Platelet activation;ko04921 Oxytocin signaling pathway;ko04270 Vascular smooth muscle contraction;ko05205 Proteoglycans in cancer	KOG0505-Myosin phosphatase, regulatory subunit[OT]
ENSMUSG00000028524	6.90953	15.693	-1.18347	5.76e-05	0.0023977	down	Sgip1	SH3-domain GRB2-like (endophilin) interacting protein 1 [Source:MGI Symbol;Acc:MGI:1920344]	GO:0016020;GO:0005886;GO:0005515;GO:0005737;GO:0015631;GO:0006897;GO:0008017;GO:0005905;GO:0017124;GO:0005543;GO:0030136;GO:2000507;GO:0048260;GO:0030122;GO:0097320;GO:2000253;GO:0002021	-	KOG2398-Predicted proline-serine-threonine phosphatase-interacting protein (PSTPIP)[D]
ENSMUSG00000028528	9.22363	18.7497	-1.02346	2.97e-06	0.000260051	down	Dnajc6	DnaJ heat shock protein family (Hsp40) member C6 [Source:MGI Symbol;Acc:MGI:1919935]	GO:0003674;GO:0016787;GO:0005622;GO:0004721;GO:0004725;GO:0035335;GO:0006470;GO:0045202;GO:0017124;GO:0014069;GO:0031982;GO:0072318;GO:2000369;GO:0016191	K09526-ko04144 Endocytosis	KOG0431-Auxilin-like protein and related proteins containing DnaJ domain[R]
ENSMUSG00000052387	3.92843	9.47325	-1.26991	1.14e-06	0.000117954	down	Trpm3	transient receptor potential cation channel, subfamily M, member 3 [Source:MGI Symbol;Acc:MGI:2443101]	GO:0055085;GO:0016020;GO:0016021;GO:0006811;GO:0005216;GO:0005227;GO:0098655;GO:0006812;GO:0034220;GO:0051262;GO:0005261;GO:0016048;GO:0050951;GO:0007216;GO:0071482	-	KOG3614-Ca2+/Mg2+-permeable cation channels (LTRPC family)[PT]
ENSMUSG00000037386	4.84206	12.1725	-1.32993	3.89e-06	0.000316713	down	Rims2	regulating synaptic membrane exocytosis 2 [Source:MGI Symbol;Acc:MGI:2152972]	GO:0046872;GO:0005622;GO:0006886;GO:0048786;GO:0017137;GO:0017157;GO:0048791;GO:1903861;GO:0070062;GO:0005515;GO:0006810;GO:0030054;GO:0045202;GO:0030073;GO:0044325;GO:0006887;GO:0030154;GO:0043005;GO:0042391;GO:0007269;GO:0010628;GO:0006836;GO:0017156;GO:2000463;GO:0019933;GO:2000300;GO:0061669;GO:0097151;GO:0060077	K15297-ko04911 Insulin secretion	KOG2060-Rab3 effector RIM1 and related proteins, contain PDZ and C2 domains[U]
ENSMUSG00000015501	5.66195	11.5344	-1.02657	1.16e-05	0.000745009	down	Hivep2	human immunodeficiency virus type I enhancer binding protein 2 [Source:MGI Symbol;Acc:MGI:1338076]	GO:0046872;GO:0003677;GO:0005634;GO:0003676;GO:0005654;GO:0006355;GO:0006351;GO:0007275;GO:0043565;GO:0044212;GO:0006366;GO:0003700;GO:0005667;GO:0007165	-	KOG1721-FOG: Zn-finger[R]
ENSMUSG00000029772	7.95108	56.2807	-2.82342	7.07e-41	3.45e-37	down	Ahcyl2	S-adenosylhomocysteine hydrolase-like 2 [Source:MGI Symbol;Acc:MGI:1921590]	GO:0016787;GO:0004013;GO:0006730;GO:0005737;GO:0005783;GO:0005829;GO:0043005;GO:0043231;GO:0033353	K01251-ko00270 Cysteine and methionine metabolism	KOG1370-S-adenosylhomocysteine hydrolase[H]
ENSMUSG00000024079	2.9184	6.63552	-1.18503	6.17e-07	7.29e-05	down	Eif2ak2	eukaryotic translation initiation factor 2-alpha kinase 2 [Source:MGI Symbol;Acc:MGI:1353449]	GO:0004672;GO:0005524;GO:0006468;GO:0016740;GO:0005634;GO:0048471;GO:0005829;GO:0005515;GO:0005737;GO:0006355;GO:0000166;GO:0003723;GO:0051607;GO:0016020;GO:0016301;GO:0016310;GO:0006351;GO:0004713;GO:0004715;GO:0018108;GO:0004674;GO:0042981;GO:0008285;GO:0002376;GO:0045087;GO:0043066;GO:0003725;GO:0009615;GO:0017148;GO:0046777;GO:0045071;GO:0051092;GO:0001819;GO:0032722;GO:0000186;GO:0030968;GO:…	K16195-ko04141 Protein processing in endoplasmic reticulum;ko05203 Viral carcinogenesis;ko05162 Measles;ko05164 Influenza A;ko05160 Hepatitis C;ko05168 Herpes simplex infection;ko05169 Epstein-Barr virus infection	KOG1033-eIF-2alpha kinase PEK/EIF2AK3[J]
ENSMUSG00000063856	77.3668	236.384	-1.61135	2.42e-13	2.53e-10	down	Gpx1	glutathione peroxidase 1 [Source:MGI Symbol;Acc:MGI:104887]	GO:0005829;GO:0005737;GO:0055114;GO:0016491;GO:0070062;GO:0004601;GO:0004602;GO:0006979;GO:0098869;GO:0043066;GO:0005739;GO:0007605;GO:0006915;GO:0051897;GO:0006641;GO:0040029;GO:0009611;GO:0005515;GO:0006749;GO:0008283;GO:0045444;GO:0017124;GO:0043403;GO:0048741;GO:1902042;GO:0006629;GO:0001885;GO:0060047;GO:0009636;GO:0010332;GO:0014902;GO:0045454;GO:0009650;GO:0061136;GO:0008631;GO:0060055;GO:…	-	-
ENSMUSG00000028414	2.02792	7.33593	-1.85498	3.72e-08	7.56e-06	down	Fktn	fukutin [Source:MGI Symbol;Acc:MGI:2179507]	GO:0016020;GO:0016021;GO:0016740;GO:0000139;GO:0005794;GO:0005634;GO:0005783;GO:0006486;GO:0008285;GO:0005801;GO:0046329;GO:0001764;GO:0035269;GO:0060049	-	-
ENSMUSG00000035011	4.23913	14.1656	-1.74055	5.03e-08	9.96e-06	down	Zbtb7a	zinc finger and BTB domain containing 7a [Source:MGI Symbol;Acc:MGI:1335091]	GO:0046872;GO:0003677;GO:0005634;GO:0003676;GO:0006355;GO:0007275;GO:0006351;GO:0000122;GO:0005515;GO:0045892;GO:0030154;GO:0000978;GO:0001078;GO:0051216;GO:0035035	-	KOG1721-FOG: Zn-finger[R]
ENSMUSG00000056004	2.19851	7.17432	-1.70632	2.61e-08	5.54e-06	down	9330182L06Rik	RIKEN cDNA 9330182L06 gene [Source:MGI Symbol;Acc:MGI:2443264]	GO:0016020;GO:0016021;GO:0003674;GO:0008150;GO:0005575	-	-
ENSMUSG00000102742	2.71951	6.20603	-1.19032	1.37e-05	0.000821066	down	Pcdhga11	protocadherin gamma subfamily A, 11 [Source:MGI Symbol;Acc:MGI:1935228]	GO:0016020;GO:0016021;GO:0003674;GO:0005886;GO:0005509;GO:0007155;GO:0007156;GO:0005887;GO:0007267;GO:0007399	-	-
ENSMUSG00000041852	2.32028	5.86269	-1.33726	6.44e-09	1.81e-06	down	Tcf20	transcription factor 20 [Source:MGI Symbol;Acc:MGI:108399]	GO:0008270;GO:0046872;GO:0003677;GO:0005634;GO:0005654;GO:0016604;GO:0005515;GO:0006355;GO:0006366;GO:0003723;GO:0045944;GO:0006351;GO:0044212;GO:0000978;GO:0001077;GO:0003700	-	-
ENSMUSG00000096054	2.99852	6.30449	-1.07213	8.4e-09	2.2e-06	down	Syne1	spectrin repeat containing, nuclear envelope 1 [Source:MGI Symbol;Acc:MGI:1927152]	GO:0016020;GO:0016021;GO:0003779;GO:0051015;GO:0090286;GO:0005635;GO:0034993;GO:0005634;GO:0005654;GO:0005794;GO:0005515;GO:0005737;GO:0003723;GO:0031965;GO:0005856;GO:0005730;GO:0042802;GO:0019899;GO:0042803;GO:0007283;GO:0030154;GO:0005521;GO:0045211;GO:0030017;GO:0007030;GO:0000932;GO:0042692;GO:0005640;GO:0040023;GO:1902017;GO:0051642;GO:0090292	-	KOG0516-Dystonin, GAS (Growth-arrest-specific protein), and related proteins[Z]
ENSMUSG00000030102	19.4521	42.9694	-1.14339	1.47e-05	0.000857396	down	Itpr1	inositol 1,4,5-trisphosphate receptor 1 [Source:MGI Symbol;Acc:MGI:96623]	GO:0055085;GO:0016020;GO:0016021;GO:0065009;GO:0006811;GO:0043234;GO:0005515;GO:0005737;GO:0006810;GO:0005216;GO:0005262;GO:0070588;GO:0031410;GO:0006816;GO:0005886;GO:0005730;GO:0005783;GO:0005789;GO:0048016;GO:0005220;GO:0006915;GO:0009791;GO:0048471;GO:0005509;GO:0014069;GO:0001666;GO:0005637;GO:0016529;GO:0032469;GO:0035091;GO:0005635;GO:0031088;GO:0015278;GO:0070059;GO:0019855;GO:0050882;GO:…	K04958-ko04020 Calcium signaling pathway;ko04070 Phosphatidylinositol signaling system;ko04022 cGMP - PKG signaling pathway;ko04114 Oocyte meiosis;ko04210 Apoptosis;ko04540 Gap junction;ko04611 Platelet activation;ko04922 Glucagon signaling pathway;ko04912 GnRH signaling pathway;ko04915 Estrogen signaling pathway;ko04921 Oxytocin signaling pathway;ko04918 Thyroid hormone synthesis;ko04924 Renin s…	KOG3533-Inositol 1,4,5-trisphosphate receptor[T]
ENSMUSG00000044949	3.93706	9.32439	-1.24389	8.46e-05	0.00315293	down	Ubtd2	ubiquitin domain containing 2 [Source:MGI Symbol;Acc:MGI:2444752]	GO:0003674;GO:0008150;GO:0005737;GO:0043130	-	KOG0013-Uncharacterized conserved protein[S]
ENSMUSG00000027630	3.30596	7.16451	-1.1158	4.3e-07	5.58e-05	down	Tbl1xr1	transducin (beta)-like 1X-linked receptor 1 [Source:MGI Symbol;Acc:MGI:2441730]	GO:0005634;GO:0005515;GO:0010468;GO:0006355;GO:0045944;GO:0006351;GO:0002021;GO:0016569;GO:0045893;GO:0003677;GO:0000122;GO:0045892;GO:0035264;GO:0042393;GO:0005876;GO:0044212;GO:0005654;GO:0060070;GO:0060612;GO:0008013;GO:0043161;GO:0003714;GO:0000118;GO:0016042;GO:0017053;GO:0090207;GO:0047485;GO:0016575;GO:0030814;GO:0050872;GO:0060613	K04508-ko04013 MAPK signaling pathway - fly;ko04310 Wnt signaling pathway	-
ENSMUSG00000047085	27.6546	68.3514	-1.30545	3e-11	1.76e-08	down	Lrrc4b	leucine rich repeat containing 4B [Source:MGI Symbol;Acc:MGI:3027390]	GO:0051965;GO:0016020;GO:0016021;GO:0005886;GO:0005515;GO:0030054;GO:0045202;GO:0005737;GO:0019221;GO:0004860;GO:0006469;GO:0046426;GO:0005102;GO:0042734;GO:0044300	K16360-ko04514 Cell adhesion molecules (CAMs)	KOG0619-FOG: Leucine rich repeat[R]
ENSMUSG00000095334	8.68112	18.1031	-1.06028	0.0001415	0.00439849	down	Gm21984	predicted gene 21984 [Source:MGI Symbol;Acc:MGI:5439453]	-	-	-
ENSMUSG00000022054	2.68744	5.56982	-1.0514	5.79e-05	0.0024037	down	Nefm	neurofilament, medium polypeptide [Source:MGI Symbol;Acc:MGI:97314]	GO:0005882;GO:0005198;GO:0061564;GO:0005883;GO:0097418	K04573-ko05014 Amyotrophic lateral sclerosis (ALS)	-
ENSMUSG00000001280	0.85179	5.36355	-2.65462	0.000202996	0.00557838	down	Sp1	trans-acting transcription factor 1 [Source:MGI Symbol;Acc:MGI:98372]	GO:0003676;GO:0006366;GO:0046872;GO:0003677;GO:0005634;GO:0005654;GO:0005515;GO:0005737;GO:0006355;GO:0042803;GO:0045944;GO:0006351;GO:0000978;GO:0001077;GO:0045893;GO:0000977;GO:0001701;GO:0001503;GO:0008134;GO:0043565;GO:0001892;GO:0000790;GO:0008022;GO:0044212;GO:0000979;GO:0048706;GO:0048511;GO:0001889;GO:0003700;GO:0042826;GO:0030324;GO:0043923;GO:0003690;GO:0001046;GO:0017053;GO:0060216;GO:…	K04684-ko04350 TGF-beta signaling pathway;ko04915 Estrogen signaling pathway;ko05231 Choline metabolism in cancer;ko05202 Transcriptional misregulation in cancers;ko05224 Breast cancer;ko05016 Huntington's disease;ko01522 Endocrine resistance	KOG1721-FOG: Zn-finger[R]
ENSMUSG00000029461	8.29323	23.4602	-1.50021	5.51e-09	1.58e-06	down	Fam168a	family with sequence similarity 168, member A [Source:MGI Symbol;Acc:MGI:2442372]	GO:0003674;GO:0005575;GO:1905053	-	-
ENSMUSG00000003410	10.0217	24.4346	-1.2858	2.87e-07	4.07e-05	down	Elavl3	ELAV (embryonic lethal, abnormal vision, Drosophila)-like 3 (Hu antigen C) [Source:MGI Symbol;Acc:MGI:109157]	GO:0003676;GO:0003723;GO:0007275;GO:0007399;GO:0030154;GO:0017091	-	KOG0145-RNA-binding protein ELAV/HU (RRM superfamily)[A]
ENSMUSG00000063808	2.80986	6.64297	-1.24133	6.75e-07	7.84e-05	down	Gpatch1	G patch domain containing 1 [Source:MGI Symbol;Acc:MGI:1914721]	GO:0003674;GO:0008150;GO:0003676;GO:0006397;GO:0071013	-	KOG2138-Predicted RNA binding protein, contains G-patch domain[A]
ENSMUSG00000009741	6.64498	13.5393	-1.02682	0.000452301	0.00923968	down	Ubp1	upstream binding protein 1 [Source:MGI Symbol;Acc:MGI:104889]	GO:0003677;GO:0005634;GO:0005654;GO:0005829;GO:0006355;GO:0006351;GO:0001525	-	KOG4091-Transcription factor[K]
ENSMUSG00000005893	1.31424	5.59251	-2.08926	0.0059637	0.0448989	down	Nr2c2	nuclear receptor subfamily 2, group C, member 2 [Source:MGI Symbol;Acc:MGI:1352466]	GO:0005634;GO:0003700;GO:0006355;GO:0008270;GO:0046872;GO:0003677;GO:0043565;GO:0005654;GO:0006366;GO:0046982;GO:0045944;GO:0007283;GO:0006351;GO:0000978;GO:0001077;GO:0000977;GO:0001228;GO:0003707;GO:0043401;GO:0005515;GO:0030154;GO:0051321;GO:0038066;GO:0045663;GO:0021549;GO:0040019;GO:0048520	-	KOG3575-FOG: Hormone receptors[T]
ENSMUSG00000021918	2.8122	6.16887	-1.13331	0.000455928	0.00928204	down	Nek4	NIMA (never in mitosis gene a)-related expressed kinase 4 [Source:MGI Symbol;Acc:MGI:1344404]	GO:0004672;GO:0005524;GO:0006468;GO:0016301;GO:0016310;GO:0000278;GO:0006974;GO:0045893;GO:1900062;GO:2000772;GO:2001020	-	KOG0589-Serine/threonine protein kinase[R]
ENSMUSG00000042680	2.26346	5.07383	-1.16455	9.45e-05	0.00335317	down	Garem1	GRB2 associated regulator of MAPK1 subtype 1 [Source:MGI Symbol;Acc:MGI:2685790]	GO:0005575;GO:0008284;GO:0007173;GO:0051781;GO:0070374;GO:0071364;GO:0070064	-	-
ENSMUSG00000057897	9.26804	36.416	-1.97424	6.75e-12	5.17e-09	down	Camk2b	calcium/calmodulin-dependent protein kinase II, beta [Source:MGI Symbol;Acc:MGI:88257]	GO:0004672;GO:0005524;GO:0006468;GO:0016740;GO:0000166;GO:0016301;GO:0016310;GO:0004674;GO:0005516;GO:0004683;GO:0016020;GO:0005829;GO:0005737;GO:0042803;GO:0035556;GO:0005856;GO:0000082;GO:0016529;GO:0005515;GO:0007399;GO:0005815;GO:0030154;GO:0050885;GO:0006816;GO:0033017;GO:0010976;GO:0014069;GO:0060291;GO:0046777;GO:0048169;GO:0018105;GO:0051233;GO:2001235;GO:0043005;GO:0018107;GO:0002030;GO:…	K04515-ko04012 ErbB signaling pathway;ko04310 Wnt signaling pathway;ko04066 HIF-1 signaling pathway;ko04020 Calcium signaling pathway;ko04024 cAMP signaling pathway;ko04114 Oocyte meiosis;ko04911 Insulin secretion;ko04922 Glucagon signaling pathway;ko04912 GnRH signaling pathway;ko04921 Oxytocin signaling pathway;ko04916 Melanogenesis;ko04925 Aldosterone synthesis and secretion;ko04261 Adrenergic…	KOG0033-Ca2+/calmodulin-dependent protein kinase, EF-Hand protein superfamily[T]
ENSMUSG00000029238	3.20204	8.50184	-1.40879	9.2e-10	3.64e-07	down	Clock	circadian locomotor output cycles kaput [Source:MGI Symbol;Acc:MGI:99698]	GO:0005634;GO:0003700;GO:0006355;GO:0016740;GO:0003677;GO:0005654;GO:0005515;GO:0005737;GO:0006366;GO:0045944;GO:0006351;GO:0005667;GO:0043231;GO:0006974;GO:0046983;GO:0000978;GO:0045893;GO:0016573;GO:0016746;GO:0004402;GO:0008134;GO:0045892;GO:0005829;GO:0007283;GO:0043565;GO:0007623;GO:0048511;GO:0032922;GO:0001047;GO:0001046;GO:0051775;GO:0043161;GO:0000982;GO:0001077;GO:0001190;GO:0031490;GO:…	K02223-ko04728 Dopaminergic synapse;ko04710 Circadian rhythm;ko04711 Circadian rhythm - fly;ko05168 Herpes simplex infection	KOG3561-Aryl-hydrocarbon receptor nuclear translocator[K]
ENSMUSG00000025006	16.9972	66.8474	-1.97557	5.7e-14	7.59e-11	down	Sorbs1	sorbin and SH3 domain containing 1 [Source:MGI Symbol;Acc:MGI:700014]	GO:0007015;GO:0008286;GO:0005158;GO:0005634;GO:0005813;GO:0005886;GO:0005899;GO:0005925	-	-
ENSMUSG00000032826	51.3132	111.696	-1.12218	0.000164793	0.0049063	down	Ank2	ankyrin 2, brain [Source:MGI Symbol;Acc:MGI:88025]	GO:0016020;GO:0005886;GO:0048471;GO:0007165;GO:0005515;GO:0005737;GO:0030054;GO:0045202;GO:0045211;GO:0005856;GO:0005887;GO:0034613;GO:0042981;GO:0030018;GO:0072659;GO:0031430;GO:0016324;GO:0042383;GO:0044325;GO:0055117;GO:0060048;GO:0014069;GO:0072661;GO:0086004;GO:0002027;GO:0010881;GO:0008104;GO:0030507;GO:0030674;GO:0010628;GO:2001259;GO:0030315;GO:0086091;GO:0005622;GO:0015459;GO:0033292;GO:…	-	-
ENSMUSG00000030465	20.184	44.7908	-1.14999	5.49e-06	0.000423362	down	Psd3	pleckstrin and Sec7 domain containing 3 [Source:MGI Symbol;Acc:MGI:1918215]	GO:0043547;GO:0005543;GO:0016020;GO:0005886;GO:0005622;GO:0030054;GO:0045202;GO:0045211;GO:0005085;GO:0005086;GO:0032012;GO:0014069;GO:0032587;GO:0032011	-	KOG0932-Guanine nucleotide exchange factor EFA6[U]
ENSMUSG00000055204	6.4644	13.6242	-1.07559	5.25e-06	0.000407198	down	Ankrd17	ankyrin repeat domain 17 [Source:MGI Symbol;Acc:MGI:1932101]	GO:0045087;GO:0005634;GO:0042742;GO:0003676;GO:0005737;GO:0003723;GO:0003682;GO:0016020;GO:0031965;GO:0002376;GO:0007492;GO:1900087;GO:0000785;GO:0045787;GO:0043123;GO:1900245;GO:1900246;GO:0006275;GO:0001955;GO:0051151	-	KOG0504-FOG: Ankyrin repeat[R]
ENSMUSG00000038473	1.55077	5.42759	-1.80733	0.000115928	0.00387672	down	Nos1ap	nitric oxide synthase 1 (neuronal) adaptor protein [Source:MGI Symbol;Acc:MGI:1917979]	GO:0008150;GO:0030018;GO:0030315;GO:0005739;GO:0050998;GO:0005901;GO:0033017	K16513-ko04713 Circadian entrainment	KOG4458-Nitric oxide synthase-binding protein, contains PTB domain[T]
ENSMUSG00000033863	15.3223	33.2571	-1.11803	1.02e-05	0.000673679	down	Klf9	Kruppel-like factor 9 [Source:MGI Symbol;Acc:MGI:1333856]	GO:0003676;GO:0007623;GO:0010839;GO:0071387;GO:0097067;GO:0005634;GO:0005654;GO:0005829;GO:0005886	-	KOG1721-FOG: Zn-finger[R]
ENSMUSG00000041235	2.71901	5.52891	-1.02391	0.000521269	0.00998515	down	Chd7	chromodomain helicase DNA binding protein 7 [Source:MGI Symbol;Acc:MGI:2444748]	GO:0005524;GO:0016787;GO:0003677;GO:0005634;GO:0005515;GO:0006355;GO:0000166;GO:0045944;GO:0006351;GO:0016569;GO:0000978;GO:0001701;GO:0042472;GO:0004386;GO:0006364;GO:0016817;GO:0060021;GO:0006338;GO:0007605;GO:0007626;GO:0050767;GO:0007417;GO:0001501;GO:0001568;GO:1990841;GO:0001974;GO:0003007;GO:0003222;GO:0003226;GO:0007512;GO:0007628;GO:0008015;GO:0010880;GO:0021545;GO:0021553;GO:0021772;GO:…	-	KOG0384-Chromodomain-helicase DNA-binding protein[K]
ENSMUSG00000024978	24.5277	53.2235	-1.11765	1.66e-05	0.000947369	down	Gpam	glycerol-3-phosphate acyltransferase, mitochondrial [Source:MGI Symbol;Acc:MGI:109162]	GO:0016020;GO:0016021;GO:0016740;GO:0008374;GO:0008152;GO:0006629;GO:0005886;GO:0005739;GO:0008654;GO:0016746;GO:0006641;GO:0005743;GO:0051607;GO:0040018;GO:0016024;GO:0005741;GO:0009749;GO:0006631;GO:0050707;GO:0006637;GO:0055089;GO:0042104;GO:0019432;GO:0055091;GO:0044255;GO:0004366;GO:0006650;GO:0070236;GO:0070970	K00629-ko00561 Glycerolipid metabolism;ko00564 Glycerophospholipid metabolism	KOG3729-Mitochondrial glycerol-3-phosphate acyltransferase GPAT[I]
ENSMUSG00000031561	2.61985	6.30074	-1.26604	7.64e-06	0.000530343	down	Tenm3	teneurin transmembrane protein 3 [Source:MGI Symbol;Acc:MGI:1345183]	GO:0016020;GO:0016021;GO:0007165;GO:0097264;GO:0048593;GO:0005887;GO:0048666	-	KOG4659-Uncharacterized conserved protein (Rhs family)[S]
ENSMUSG00000021709	24.183	50.4248	-1.06014	0.000106928	0.00365235	down	Erbin	Erbb2 interacting protein [Source:MGI Symbol;Acc:MGI:1890169]	GO:0016020;GO:0005886;GO:0005634;GO:0007165;GO:0005515;GO:0005737;GO:0030054;GO:0031965;GO:0016607;GO:0032496;GO:0016323;GO:0030056;GO:0032495;GO:0032088;GO:0005102;GO:0005176;GO:0005178;GO:0071356;GO:0006605;GO:0007173;GO:0070433;GO:0071638	K12796-ko04621 NOD-like receptor signaling pathway	-
ENSMUSG00000039835	5.04018	12.9341	-1.35963	1.19e-09	4.59e-07	down	Nhsl1	NHS-like 1 [Source:MGI Symbol;Acc:MGI:106390]	GO:0003674;GO:0016020;GO:0097475	-	-
ENSMUSG00000102234	2.58497	5.29195	-1.03365	0.00406852	0.0359898	down	Gm37885	predicted gene, 37885 [Source:MGI Symbol;Acc:MGI:5611113]	-	-	-
ENSMUSG00000047485	2.19596	10.3415	-2.23552	6.69e-12	5.17e-09	down	Klhl34	kelch-like 34 [Source:MGI Symbol;Acc:MGI:2685234]	GO:0005615;GO:0016567;GO:0004842;GO:0031463	-	-
ENSMUSG00000024268	41.1266	90.6791	-1.1407	6.85e-07	7.9e-05	down	Celf4	CUGBP, Elav-like family member 4 [Source:MGI Symbol;Acc:MGI:1932407]	GO:0005634;GO:0003676;GO:0005737;GO:0003723;GO:0006397;GO:0008380;GO:0003729;GO:0006376;GO:0048025;GO:0000381;GO:0042835;GO:0048026;GO:0090394;GO:1902866;GO:0000380	-	-
ENSMUSG00000059149	3.00807	7.47568	-1.31337	5.13e-05	0.00217283	down	Mfsd4a	major facilitator superfamily domain containing 4A [Source:MGI Symbol;Acc:MGI:2442786]	GO:0055085;GO:0016020;GO:0016021;GO:0008150;GO:0005575;GO:0006810;GO:1904659;GO:0005355	-	-
ENSMUSG00000057230	5.38543	13.8234	-1.35998	8.43e-07	9.35e-05	down	Aak1	AP2 associated kinase 1 [Source:MGI Symbol;Acc:MGI:1098687]	GO:0016020;GO:0004672;GO:0005524;GO:0006468;GO:0016740;GO:0005886;GO:0000166;GO:0005737;GO:0016301;GO:0016310;GO:0004674;GO:0031252;GO:0006897;GO:0005905;GO:0032880;GO:0050821;GO:0030136;GO:0045747;GO:0046777;GO:0005112;GO:0035612;GO:2000369;GO:0019897;GO:0043195	-	KOG1989-ARK protein kinase family[T]
ENSMUSG00000048000	4.99097	10.2613	-1.03982	2.76e-06	0.000249341	down	Gigyf2	GRB10 interacting GYF protein 2 [Source:MGI Symbol;Acc:MGI:2138584]	GO:0048873;GO:0005794;GO:0005829;GO:0005515;GO:0003723;GO:0016020;GO:0005768;GO:0005783;GO:0009791;GO:0035264;GO:0007631;GO:0050885;GO:0045296;GO:0017148;GO:0008344;GO:0010494;GO:0005737;GO:0070064;GO:0031571;GO:0050881;GO:0048009;GO:0043204;GO:0044267;GO:0016021;GO:0031982;GO:0021522;GO:0016441;GO:0061157;GO:1990635	-	KOG1862-GYF domain containing proteins[R]
ENSMUSG00000024991	16.3042	32.8765	-1.01181	2.95e-05	0.00148367	down	Eif3a	eukaryotic translation initiation factor 3, subunit A [Source:MGI Symbol;Acc:MGI:95301]	GO:0005634;GO:0005829;GO:0005737;GO:0003723;GO:0016020;GO:0006412;GO:0005856;GO:0005730;GO:0003743;GO:0006413;GO:0005852;GO:0005815;GO:0005515;GO:0003729;GO:0001732;GO:0075522;GO:0075525;GO:0071541;GO:0030971;GO:0002188;GO:0070373;GO:0005874;GO:0043614;GO:0071540	K03254-ko03013 RNA transport	KOG2072-Translation initiation factor 3, subunit a (eIF-3a)[J]
ENSMUSG00000026490	16.071	37.6848	-1.22953	1.25e-07	2.1e-05	down	Cdc42bpa	CDC42 binding protein kinase alpha [Source:MGI Symbol;Acc:MGI:2441841]	GO:0004672;GO:0005524;GO:0006468;GO:0016740;GO:0046872;GO:0005622;GO:0035556;GO:0000166;GO:0016301;GO:0016310;GO:0004674;GO:0000287;GO:0042802;GO:0016477;GO:0031032;GO:0031532;GO:0042641;GO:0070062;GO:0005737;GO:0007097;GO:0000226	-	KOG0612-Rho-associated, coiled-coil containing protein kinase[T]
ENSMUSG00000060012	1.44833	5.19867	-1.84376	6.87e-10	2.87e-07	down	Kif13b	kinesin family member 13B [Source:MGI Symbol;Acc:MGI:1098265]	GO:0005524;GO:0005829;GO:0005737;GO:0007018;GO:0000166;GO:0008017;GO:0003774;GO:0003777;GO:0019901;GO:0030424;GO:0033270;GO:0072383;GO:0005902;GO:0016887;GO:0005871;GO:0071889;GO:0030705;GO:0050770	-	-
ENSMUSG00000003279	12.7207	33.0753	-1.37858	1.05e-06	0.000110438	down	Dlgap1	discs, large (Drosophila) homolog-associated protein 1 [Source:MGI Symbol;Acc:MGI:1346065]	GO:0007268;GO:0023052;GO:0045202;GO:0016020;GO:0005886;GO:0030054;GO:0045211;GO:0014069	K15008-ko04724 Glutamatergic synapse	KOG3971-SAP-90/PSD-95 associated protein-related protein (Vulcan)[T]
ENSMUSG00000043460	2.10102	8.63075	-2.0384	9.68e-12	6.75e-09	down	Elfn2	leucine rich repeat and fibronectin type III, extracellular 2 [Source:MGI Symbol;Acc:MGI:3608416]	GO:0016020;GO:0016021;GO:0005615;GO:0010923;GO:0004864;GO:0019902	-	-
ENSMUSG00000020463	4.88308	10.2926	-1.07575	1.4e-05	0.000832433	down	Ppp4r3b	protein phosphatase 4 regulatory subunit 3B [Source:MGI Symbol;Acc:MGI:2144474]	GO:0005634;GO:0005654;GO:0005515;GO:0005737;GO:0005856;GO:0016607;GO:0005813;GO:0005815;GO:0006470;GO:0045722;GO:0030289;GO:0019216	K17491-ko04922 Glucagon signaling pathway;ko04212 Longevity regulating pathway - worm	KOG2175-Protein predicted to be involved in carbohydrate metabolism[G]
ENSMUSG00000060227	6.33818	20.3607	-1.68365	7e-07	8.01e-05	down	Casc4	cancer susceptibility candidate 4 [Source:MGI Symbol;Acc:MGI:2443129]	GO:0016020;GO:0016021;GO:0003674;GO:0008150;GO:0005794	-	-
ENSMUSG00000026674	2.2689	6.04907	-1.41472	1.06e-06	0.000110438	down	Ddr2	discoidin domain receptor family, member 2 [Source:MGI Symbol;Acc:MGI:1345277]	GO:0016020;GO:0016021;GO:0004672;GO:0005524;GO:0006468;GO:0016740;GO:0005886;GO:0005887;GO:0000166;GO:0005925;GO:0016301;GO:0016310;GO:0070062;GO:0004713;GO:0004714;GO:0007169;GO:0038062;GO:0045860;GO:0051091;GO:0031214;GO:0008284;GO:0038063;GO:0046777;GO:0015629;GO:0005518;GO:0030500;GO:0018108;GO:0045669;GO:0001503;GO:0048146;GO:0010763;GO:0030199;GO:0090091;GO:0035988;GO:0003416;GO:0016324	-	KOG1094-Discoidin domain receptor DDR1[T]
ENSMUSG00000021256	2.38334	8.99129	-1.91554	8e-10	3.25e-07	down	Vash1	vasohibin 1 [Source:MGI Symbol;Acc:MGI:2442543]	GO:0005615;GO:0003674;GO:0005737;GO:0005576;GO:0016525;GO:0010628;GO:0005783;GO:0007049;GO:0045177;GO:0009611;GO:0060716;GO:0060674;GO:0045765;GO:0001525;GO:2000772;GO:0001937;GO:0043537;GO:0010596;GO:0007050;GO:1901491	-	-
ENSMUSG00000030451	3.79482	8.18087	-1.10822	2.16e-07	3.22e-05	down	Herc2	HECT and RLD domain containing E3 ubiquitin protein ligase 2 [Source:MGI Symbol;Acc:MGI:103234]	GO:0016740;GO:0008270;GO:0046872;GO:0005634;GO:0005737;GO:0004842;GO:0007283;GO:0016020;GO:0006281;GO:0006974;GO:0016567;GO:0005856;GO:0005814;GO:0005743;GO:0031625;GO:0032183	K10595-ko04120 Ubiquitin mediated proteolysis	KOG1426-FOG: RCC1 domain[S]
ENSMUSG00000041298	7.4213	15.248	-1.03887	0.000160347	0.00483252	down	Katnal1	katanin p60 subunit A-like 1 [Source:MGI Symbol;Acc:MGI:2387638]	GO:0005524;GO:0016787;GO:0015630;GO:0005737;GO:0005634;GO:0000166;GO:0007283;GO:0005874;GO:0008017;GO:0005856;GO:0042802;GO:0051013;GO:0008568;GO:0031122	-	KOG0738-AAA+-type ATPase[O]
ENSMUSG00000050556	3.10269	6.30892	-1.02388	4.42e-05	0.00196703	down	Kcnb1	potassium voltage gated channel, Shab-related subfamily, member 1 [Source:MGI Symbol;Acc:MGI:96666]	GO:0055085;GO:0016020;GO:0016021;GO:0051260;GO:0005886;GO:0006811;GO:0005515;GO:0006810;GO:0005622;GO:0005216;GO:0030054;GO:0045202;GO:0045211;GO:0005249;GO:0005267;GO:0006813;GO:0071805;GO:0008076;GO:0005244;GO:0034765;GO:0044325;GO:0042995;GO:0030425;GO:0006887;GO:0043005;GO:0030424;GO:0001508;GO:0005251;GO:0046982;GO:0072661;GO:0032809;GO:0043204;GO:0071333;GO:0042383;GO:0016328;GO:0010701;GO:…	-	KOG3713-Voltage-gated K+ channel KCNB/KCNC[P]
ENSMUSG00000052572	19.8454	58.9686	-1.57114	4.43e-07	5.69e-05	down	Dlg2	discs, large homolog 2 (Drosophila) [Source:MGI Symbol;Acc:MGI:1344351]	GO:0016020;GO:0005886;GO:0005515;GO:0030054;GO:0045202;GO:0045211;GO:0010923;GO:0042995;GO:0014069;GO:0019233;GO:0030424;GO:0007268;GO:0008076;GO:0007399;GO:0019900;GO:0046037;GO:0046710;GO:0044224;GO:0004385;GO:0035255;GO:0043113;GO:0097120;GO:0008328	K12075-ko04390 Hippo signaling pathway	KOG0708-Membrane-associated guanylate kinase MAGUK (contains PDZ, SH3, HOOK and GUK domains)[F]
ENSMUSG00000033960	5.38215	11.3939	-1.08201	2.12e-06	0.000204696	down	9430020K01Rik	RIKEN cDNA 9430020K01 gene [Source:MGI Symbol;Acc:MGI:2685174]	GO:0003674;GO:0008150;GO:0030054;GO:0005911;GO:0007155;GO:0005912	-	-
ENSMUSG00000007682	25.1978	52.9771	-1.07207	8.02e-05	0.00306816	down	Dio2	deiodinase, iodothyronine, type II [Source:MGI Symbol;Acc:MGI:1338833]	GO:0016020;GO:0016021;GO:0055114;GO:0016491;GO:0004800;GO:0042446;GO:0031625;GO:0042403;GO:0042404;GO:0070460	-	-
ENSMUSG00000025241	3.50067	14.355	-2.03585	1.69e-08	3.88e-06	down	Fyco1	FYVE and coiled-coil domain containing 1 [Source:MGI Symbol;Acc:MGI:107277]	GO:0016021;GO:0046872;GO:0006810;GO:0005794;GO:0031410;GO:0016020;GO:0043231;GO:0005768;GO:0005764;GO:0005770;GO:0005776;GO:1901098;GO:0051082;GO:0061077;GO:0044183;GO:0006458;GO:0072383	-	KOG1729-FYVE finger containing protein[R]
ENSMUSG00000028086	5.52951	11.7644	-1.0892	3.32e-05	0.00160107	down	Fbxw7	F-box and WD-40 domain protein 7 [Source:MGI Symbol;Acc:MGI:1354695]	GO:0030332;GO:0030674;GO:0031625;GO:0042802;GO:0050816;GO:0097027;GO:0007062;GO:0016567;GO:0031146;GO:0031398;GO:0032876;GO:0045741;GO:0050821;GO:0051443;GO:0070374;GO:1901800;GO:1903146;GO:1903378;GO:1903955;GO:2000060;GO:0005737;GO:0019005;GO:1990452;GO:0005634;GO:0005654;GO:0005794;GO:0043234;GO:0005515;GO:0005730;GO:0005783;GO:0006355;GO:0001570;GO:0004842;GO:0006974;GO:0003700;GO:0030324;GO:…	K10260-ko04120 Ubiquitin mediated proteolysis	KOG0274-Cdc4 and related F-box and WD-40 proteins[R]
ENSMUSG00000048988	2.8035	6.34018	-1.1773	2.68e-05	0.00137978	down	Elfn1	leucine rich repeat and fibronectin type III, extracellular 1 [Source:MGI Symbol;Acc:MGI:2442479]	GO:0016020;GO:0016021;GO:0070062;GO:0010923;GO:0042995;GO:0030425;GO:0004864;GO:0060076;GO:0019902;GO:0050808	-	-
ENSMUSG00000029657	39.1176	79.1576	-1.01691	9.02e-08	1.61e-05	down	Hsph1	heat shock 105kDa/110kDa protein 1 [Source:MGI Symbol;Acc:MGI:105053]	GO:0005634;GO:0005654;GO:0005829;GO:0005515;GO:0005737;GO:0000166;GO:0005524;GO:0045944;GO:0070062;GO:0005576;GO:0006898;GO:0051085;GO:2001234;GO:0061098;GO:1903748;GO:0006986;GO:0043524;GO:1903753;GO:0000774;GO:0005874;GO:0043014;GO:0045345;GO:0051135;GO:0070507;GO:1903751	K09485-ko04141 Protein processing in endoplasmic reticulum	KOG0103-Molecular chaperones HSP105/HSP110/SSE1, HSP70 superfamily[O]
ENSMUSG00000034593	5.36713	19.6855	-1.87491	3.07e-41	2.25e-37	down	Myo5a	myosin VA [Source:MGI Symbol;Acc:MGI:105976]	GO:0005524;GO:0005794;GO:0005829;GO:0005515;GO:0005737;GO:0006810;GO:0015031;GO:0000166;GO:0003723;GO:0003779;GO:0016020;GO:0070062;GO:0030073;GO:0050808;GO:0005516;GO:0005783;GO:0055037;GO:0003774;GO:0016459;GO:0030141;GO:0005769;GO:0005770;GO:0001750;GO:0017137;GO:0005509;GO:0043025;GO:0043473;GO:0005764;GO:0005882;GO:0007268;GO:0061024;GO:0032869;GO:0072659;GO:0032593;GO:0005777;GO:0016192;GO:…	-	KOG0160-Myosin class V heavy chain[Z]
ENSMUSG00000021156	18.1012	41.7489	-1.20565	4.24e-10	1.94e-07	down	Zmynd11	zinc finger, MYND domain containing 11 [Source:MGI Symbol;Acc:MGI:1913755]	GO:0008270;GO:0046872;GO:0003677;GO:0005634;GO:0005654;GO:0006355;GO:0005694;GO:0006351;GO:0016569;GO:0043124;GO:0000977;GO:0003682;GO:0035064;GO:0042393;GO:0003714;GO:0000122;GO:0046329;GO:2001237;GO:0034243;GO:1903507	-	KOG3612-PHD Zn-finger protein[R]
ENSMUSG00000068036	2.97223	6.43167	-1.11365	7.1e-06	0.000506726	down	Afdn	afadin, adherens junction formation factor [Source:MGI Symbol;Acc:MGI:1314653]	GO:0005654;GO:0007165;GO:0005829;GO:0005515;GO:0005737;GO:0030054;GO:0005886;GO:0005911;GO:0007155;GO:0017016;GO:0016607;GO:0045177;GO:0043547;GO:0048854;GO:0043296;GO:0005912;GO:0045296;GO:0021987;GO:0090557;GO:0048872;GO:0005913;GO:0060563;GO:0050839;GO:0021537;GO:0060019;GO:0070445;GO:1902414;GO:0032880;GO:0034334	K05702-ko04014 Ras signaling pathway;ko04015 Rap1 signaling pathway;ko04024 cAMP signaling pathway;ko04520 Adherens junction;ko04530 Tight junction;ko04670 Leukocyte transendothelial migration	KOG1892-Actin filament-binding protein Afadin[Z]
ENSMUSG00000019820	6.07091	14.8377	-1.28929	0.00122214	0.0169447	down	Utrn	utrophin [Source:MGI Symbol;Acc:MGI:104631]	GO:0008270;GO:0046872;GO:0005654;GO:0043234;GO:0005515;GO:0005737;GO:0003779;GO:0005886;GO:0030175;GO:0070062;GO:0042383;GO:0019901;GO:0031594;GO:0045202;GO:0070938;GO:0005178;GO:0017166;GO:0001954;GO:0007527;GO:0016010;GO:0031527;GO:0051015;GO:0007528;GO:0014894;GO:0030426;GO:0030864	-	KOG4286-Dystrophin-like protein[NTZ]
ENSMUSG00000053477	13.583	28.2845	-1.05822	7.63e-06	0.000530343	down	Tcf4	transcription factor 4 [Source:MGI Symbol;Acc:MGI:98506]	GO:0046983;GO:0003677;GO:0005634;GO:0005515;GO:0006355;GO:0007275;GO:0003682;GO:0006351;GO:0000978;GO:0045893;GO:0010629;GO:0000122;GO:0000790;GO:0042802;GO:0008022;GO:0007399;GO:0030154;GO:0043621;GO:0003700;GO:0005667;GO:0046982;GO:0016525;GO:0003714;GO:0042803;GO:0045944;GO:0001077;GO:0070888;GO:0045666;GO:0032993;GO:0042118;GO:0043425;GO:1900746;GO:0001011;GO:0001087;GO:0001093;GO:0006352;GO:…	-	KOG3910-Helix loop helix transcription factor[K]
ENSMUSG00000092686	20.0218	47.6017	-1.24944	0.000324898	0.00758976	down	Gm25745	predicted gene, 25745 [Source:MGI Symbol;Acc:MGI:5455522]	-	-	-
ENSMUSG00000028399	5.60836	13.3652	-1.25283	5.4e-07	6.58e-05	down	Ptprd	protein tyrosine phosphatase, receptor type, D [Source:MGI Symbol;Acc:MGI:97812]	GO:0016020;GO:0016021;GO:0016787;GO:0004721;GO:0004725;GO:0016791;GO:0006470;GO:0016311;GO:0035335;GO:0050776;GO:0005515;GO:0097105;GO:0046426;GO:0005102;GO:0050839;GO:0007157;GO:0030182;GO:0050775;GO:0070062	-	KOG4228-Protein tyrosine phosphatase[T]
ENSMUSG00000028053	2.82931	7.26466	-1.36045	2.55e-07	3.73e-05	down	Ash1l	ash1 (absent, small, or homeotic)-like (Drosophila) [Source:MGI Symbol;Acc:MGI:2183158]	GO:0005634;GO:0016740;GO:0008270;GO:0046872;GO:0003677;GO:0005654;GO:0005794;GO:0007338;GO:0010468;GO:0030054;GO:0006355;GO:0005694;GO:0045944;GO:0006351;GO:0070062;GO:0016569;GO:0003682;GO:0008168;GO:0018024;GO:0032259;GO:0043409;GO:0009791;GO:0043124;GO:0001501;GO:0005923;GO:0042800;GO:0051568;GO:0046975;GO:0097676;GO:0050728;GO:0046697;GO:0061038;GO:0002674;GO:0048733;GO:0032635;GO:0097722;GO:…	K06101-ko00310 Lysine degradation;ko04530 Tight junction	KOG1083-Putative transcription factor ASH1/LIN-59[K]
ENSMUSG00000026883	9.58553	19.2286	-1.00432	1.46e-11	9.28e-09	down	Dab2ip	disabled 2 interacting protein [Source:MGI Symbol;Acc:MGI:1916851]	GO:0016020;GO:0005886;GO:0005096;GO:0007165;GO:0005515;GO:0005737;GO:0043547;GO:0042803;GO:0007275;GO:0045944;GO:0070062;GO:0016525;GO:0008285;GO:0043087;GO:0002376;GO:0045087;GO:0019901;GO:0000122;GO:0001933;GO:0071222;GO:0045892;GO:0032266;GO:0070273;GO:0007049;GO:0006915;GO:0050680;GO:0043065;GO:0042802;GO:0043124;GO:0006954;GO:0042995;GO:0048812;GO:0030425;GO:1901800;GO:0032403;GO:0017124;GO:…	K19901-ko04668 TNF signaling pathway;ko04210 Apoptosis	KOG3508-GTPase-activating protein[R]
ENSMUSG00000031010	6.01712	12.8606	-1.09581	0.000432178	0.00899685	down	Usp9x	ubiquitin specific peptidase 9, X chromosome [Source:MGI Symbol;Acc:MGI:894681]	GO:0008233;GO:0006508;GO:0006511;GO:0016579;GO:0036459;GO:0070410;GO:0001764;GO:0007179;GO:0030509;GO:0048675;GO:0005737;GO:0016020;GO:0030426	-	KOG1866-Ubiquitin carboxyl-terminal hydrolase[O]
ENSMUSG00000044583	6.29222	13.6816	-1.12059	0.00110587	0.0159402	down	Tlr7	toll-like receptor 7 [Source:MGI Symbol;Acc:MGI:2176882]	GO:0016020;GO:0016021;GO:0007165;GO:0005737;GO:0031410;GO:0005886;GO:0051607;GO:0001932;GO:0004888;GO:0006955;GO:0002376;GO:0002755;GO:0045087;GO:0005783;GO:0005789;GO:0005768;GO:0003725;GO:0005764;GO:0006954;GO:0043235;GO:0005515;GO:0003727;GO:0032755;GO:0045078;GO:0042346;GO:0007252;GO:0032722;GO:0032757;GO:0045416;GO:0045335;GO:0032009;GO:0008144;GO:0035197;GO:0001774;GO:0002224;GO:0034154;GO:…	K05404-ko04620 Toll-like receptor signaling pathway;ko05162 Measles;ko05164 Influenza A	KOG4641-FOG: Toll/interleukin receptor and related proteins containing LRR and TIR repeats[T]
ENSMUSG00000008658	5.82774	12.9548	-1.15247	1.67e-05	0.00095099	down	Rbfox1	RNA binding protein, fox-1 homolog (C. elegans) 1 [Source:MGI Symbol;Acc:MGI:1926224]	GO:0005634;GO:0003676;GO:0005737;GO:0003723;GO:0006397;GO:0008380;GO:0008022;GO:0050885;GO:0005802;GO:2001014;GO:0003729;GO:0043484;GO:0007399;GO:0000381	-	KOG0125-Ataxin 2-binding protein (RRM superfamily)[R]
ENSMUSG00000022762	2.3462	5.22157	-1.15415	3.05e-05	0.0015044	down	Ncam2	neural cell adhesion molecule 2 [Source:MGI Symbol;Acc:MGI:97282]	GO:0016020;GO:0016021;GO:0005886;GO:0016604;GO:0007155;GO:0030424;GO:0031225;GO:0007413;GO:0007608	K06491-ko04514 Cell adhesion molecules (CAMs);ko05020 Prion diseases	-
ENSMUSG00000019943	6.10065	13.1055	-1.10314	0.000237931	0.0062036	down	Atp2b1	ATPase, Ca++ transporting, plasma membrane 1 [Source:MGI Symbol;Acc:MGI:104653]	GO:0016020;GO:0016021;GO:0005524;GO:0046872;GO:0005886;GO:0016787;GO:0005634;GO:0005515;GO:0006810;GO:0006811;GO:0030054;GO:0045202;GO:0000166;GO:0070588;GO:0006816;GO:0070062;GO:0005887;GO:0005516;GO:0005388;GO:0099132;GO:0043231;GO:0015085;GO:0051480;GO:1990034;GO:0030165;GO:0003407;GO:0006874;GO:0007420;GO:0007568;GO:0009409;GO:0071305;GO:0071386;GO:1901660;GO:0009898;GO:0016323;GO:0016324;GO:…	K05850-ko04020 Calcium signaling pathway;ko04024 cAMP signaling pathway;ko04022 cGMP - PKG signaling pathway;ko04261 Adrenergic signaling in cardiomyocytes;ko04970 Salivary secretion;ko04972 Pancreatic secretion	KOG0204-Calcium transporting ATPase[P]
ENSMUSG00000024524	8.03197	17.9311	-1.15864	9.24e-08	1.63e-05	down	Gnal	guanine nucleotide binding protein, alpha stimulating, olfactory type [Source:MGI Symbol;Acc:MGI:95774]	GO:0007165;GO:0004871;GO:0007186;GO:0000166;GO:0003924;GO:0005525;GO:0019001;GO:0031683;GO:0070062;GO:0046872;GO:0007608;GO:0005834;GO:0031000;GO:0007190;GO:0001664;GO:0001975;GO:0007189;GO:0007191	K04633-ko04020 Calcium signaling pathway;ko04728 Dopaminergic synapse;ko04740 Olfactory transduction;ko05012 Parkinson's disease;ko05146 Amoebiasis;ko05142 Chagas disease (American trypanosomiasis)	KOG0099-G protein subunit Galphas, small G protein superfamily[T]
ENSMUSG00000031592	3.06954	7.28086	-1.24609	3.45e-06	0.0002878	down	Pcm1	pericentriolar material 1 [Source:MGI Symbol;Acc:MGI:1277958]	GO:0060271;GO:0005813;GO:0034454;GO:0071539;GO:0043234;GO:0005829;GO:0005515;GO:0005737;GO:0016020;GO:0031965;GO:0005856;GO:0045177;GO:0005815;GO:0042995;GO:0030030;GO:0005814;GO:0000242;GO:0090316;GO:0035176;GO:0036064;GO:0031122;GO:1905515;GO:0034451;GO:0001764;GO:0035735;GO:0035869;GO:0097150;GO:0050768;GO:0022027;GO:0007098;GO:0034453	-	-
ENSMUSG00000033444	4.29131	8.72197	-1.02323	1.28e-05	0.000787114	down	Specc1l	sperm antigen with calponin homology and coiled-coil domains 1-like [Source:MGI Symbol;Acc:MGI:1921642]	GO:0003674;GO:0005829;GO:0015630;GO:0005737;GO:0030054;GO:0005856;GO:0016477;GO:0007049;GO:0051301;GO:0060325;GO:0005815;GO:0007155;GO:0005819;GO:0031941;GO:0030835;GO:0015629;GO:0030036;GO:0005921;GO:0007026	-	KOG4678-FOG: Calponin homology domain[R]
ENSMUSG00000040785	9.63584	31.231	-1.69649	5.49e-15	8.04e-12	down	Ttc3	tetratricopeptide repeat domain 3 [Source:MGI Symbol;Acc:MGI:1276539]	GO:0008270;GO:0004842;GO:0006511;GO:0070936;GO:0005634;GO:0005730;GO:0005829;GO:0016020;GO:0016021	-	-
ENSMUSG00000018909	12.8898	26.2321	-1.0251	0.000458093	0.00928204	down	Arrb1	arrestin, beta 1 [Source:MGI Symbol;Acc:MGI:99473]	GO:0016020;GO:0005886;GO:0005634;GO:0005654;GO:0016604;GO:0007165;GO:0005515;GO:0005737;GO:0006810;GO:0015031;GO:0043547;GO:0006355;GO:0031410;GO:0045944;GO:0006351;GO:0005622;GO:0001934;GO:0031397;GO:0005829;GO:0006915;GO:0008134;GO:0007602;GO:0005096;GO:0044212;GO:0042995;GO:0000785;GO:0031625;GO:0005905;GO:0032092;GO:0016567;GO:0031143;GO:0009968;GO:0032088;GO:0032717;GO:0042981;GO:0043161;GO:…	K04439-ko04010 MAPK signaling pathway;ko04340 Hedgehog signaling pathway;ko04144 Endocytosis;ko04062 Chemokine signaling pathway;ko04740 Olfactory transduction;ko05032 Morphine addiction	KOG3865-Arrestin[T]
ENSMUSG00000021215	3.40168	7.9384	-1.2226	0.00121875	0.0169204	down	Net1	neuroepithelial cell transforming gene 1 [Source:MGI Symbol;Acc:MGI:1927138]	GO:0005634;GO:0005737;GO:0043547;GO:0035556;GO:0005886;GO:0005085;GO:0035023;GO:0005089;GO:0005515;GO:0070301;GO:1900026;GO:0043065;GO:0071479;GO:0017049;GO:0051451	-	KOG4305-RhoGEF GTPase[T]
ENSMUSG00000036501	3.34246	7.29697	-1.12639	5.25e-07	6.46e-05	down	Fam13b	family with sequence similarity 13, member B [Source:MGI Symbol;Acc:MGI:2447834]	GO:0003674;GO:0005096;GO:0007165;GO:0043547	-	KOG4270-GTPase-activator protein[T]
ENSMUSG00000061436	3.57279	18.2181	-2.35025	1.17e-16	1.91e-13	down	Hipk2	homeodomain interacting protein kinase 2 [Source:MGI Symbol;Acc:MGI:1314872]	GO:0004672;GO:0005524;GO:0006468;GO:0016740;GO:0005634;GO:0016604;GO:0005515;GO:0005737;GO:0006355;GO:0006366;GO:0000166;GO:0045944;GO:0016301;GO:0016310;GO:0006351;GO:0006974;GO:0004674;GO:0045893;GO:0001934;GO:0006915;GO:0009952;GO:0046332;GO:0007179;GO:0016605;GO:0000122;GO:0043524;GO:0046330;GO:0007628;GO:0030511;GO:0008284;GO:0008344;GO:0003714;GO:0030514;GO:0042771;GO:0045766;GO:0007224;GO:…	-	KOG0667-Dual-specificity tyrosine-phosphorylation regulated kinase[R]
ENSMUSG00000006740	49.871	106.628	-1.09631	6.71e-05	0.00271042	down	Kif5b	kinesin family member 5B [Source:MGI Symbol;Acc:MGI:1098268]	GO:0005524;GO:0005829;GO:0005515;GO:0005737;GO:0007018;GO:0000166;GO:0016020;GO:0008017;GO:0003777;GO:0005874;GO:0005856;GO:0005815;GO:0043005;GO:0051642;GO:0045296;GO:0042391;GO:0007017;GO:0030139;GO:0007028;GO:0006839;GO:0031982;GO:0008104;GO:0005871;GO:0032230;GO:0047496;GO:0090004;GO:0048471;GO:0035253;GO:0008574;GO:0007411;GO:0043227;GO:0043268;GO:0008432;GO:0099609;GO:0007420;GO:0021766;GO:…	K10396-ko04144 Endocytosis;ko04728 Dopaminergic synapse	KOG0240-Kinesin (SMY1 subfamily)[Z]
ENSMUSG00000035248	3.70288	8.64753	-1.22364	5.44e-07	6.58e-05	down	Zcchc6	zinc finger, CCHC domain containing 6 [Source:MGI Symbol;Acc:MGI:2387179]	GO:0008270;GO:0003676;GO:0016779;GO:0003723;GO:0050265;GO:0031123;GO:0005654;GO:0005829	-	-
ENSMUSG00000029502	2.71883	5.52703	-1.02352	0.000144317	0.00444077	down	Golga3	golgi autoantigen, golgin subfamily a, 3 [Source:MGI Symbol;Acc:MGI:96958]	GO:0007283;GO:0090498;GO:0045296;GO:0005634;GO:0005654;GO:0005730;GO:0005794;GO:0005829;GO:0016020;GO:0017119	-	-
ENSMUSG00000026466	16.9241	34.1041	-1.01087	0.000628477	0.0111444	down	Tor1aip1	torsin A interacting protein 1 [Source:MGI Symbol;Acc:MGI:3582693]	GO:0016020;GO:0016021;GO:0005634;GO:0005515;GO:0031965;GO:0008092;GO:0005637;GO:0051117;GO:0005635;GO:0032781;GO:0001671;GO:0034504;GO:0005521;GO:0071763	-	-
ENSMUSG00000033624	2.32515	6.44629	-1.47115	2.23e-06	0.000213642	down	Pdpr	pyruvate dehydrogenase phosphatase regulatory subunit [Source:MGI Symbol;Acc:MGI:2442188]	GO:0055114;GO:0016491;GO:0005739;GO:0016311;GO:0005759;GO:0004741	-	KOG2844-Dimethylglycine dehydrogenase precursor[E]
ENSMUSG00000032503	19.4417	42.4522	-1.12668	6.32e-06	0.000469499	down	Arpp21	cyclic AMP-regulated phosphoprotein, 21 [Source:MGI Symbol;Acc:MGI:107562]	GO:0003674;GO:0003676;GO:0005737;GO:0034605;GO:0005516	-	-
ENSMUSG00000027678	2.59262	5.69447	-1.13515	7.06e-12	5.17e-09	down	Ncoa3	nuclear receptor coactivator 3 [Source:MGI Symbol;Acc:MGI:1276535]	GO:0005634;GO:0006355;GO:0006351;GO:0046983;GO:0003713;GO:0030374;GO:0035257;GO:0016573;GO:0004402;GO:0016922;GO:0046982;GO:0047485;GO:0097718;GO:0010628;GO:0045618;GO:0045944;GO:0071392;GO:2001141;GO:0000790;GO:0005654;GO:0005737;GO:0005829;GO:0043234;GO:0070062	K11256-ko04919 Thyroid hormone signaling pathway;ko05224 Breast cancer;ko01522 Endocrine resistance	KOG3561-Aryl-hydrocarbon receptor nuclear translocator[K]
ENSMUSG00000037926	2.88215	5.94856	-1.0454	1.26e-09	4.75e-07	down	Ssh2	slingshot homolog 2 (Drosophila) [Source:MGI Symbol;Acc:MGI:2679255]	GO:0005615;GO:0016787;GO:0005737;GO:0030054;GO:0004721;GO:0004725;GO:0003779;GO:0005856;GO:0016791;GO:0006470;GO:0016311;GO:0035335;GO:0008138;GO:0005925;GO:0030036;GO:0010591;GO:0008064;GO:0050770;GO:0030335	K05766-ko04810 Regulation of actin cytoskeleton;ko04360 Axon guidance	KOG1716-Dual specificity phosphatase[V]
ENSMUSG00000053046	13.6639	27.5472	-1.01154	1.29e-06	0.000131946	down	Brsk2	BR serine/threonine kinase 2 [Source:MGI Symbol;Acc:MGI:1923020]	GO:0004672;GO:0005524;GO:0006468;GO:0016740;GO:0046872;GO:0005515;GO:0005737;GO:0005634;GO:0000166;GO:0016301;GO:0016310;GO:0004674;GO:0035556;GO:0005856;GO:0005783;GO:0000287;GO:0007049;GO:0051301;GO:0006915;GO:0048812;GO:0005813;GO:0007399;GO:0005815;GO:0048471;GO:0006887;GO:0051117;GO:0019901;GO:0018105;GO:0030010;GO:0061178;GO:0070059;GO:0030182;GO:0000086;GO:0036503;GO:0031532;GO:0050321;GO:…	-	KOG0588-Serine/threonine protein kinase[D]
ENSMUSG00000026657	9.34524	21.717	-1.21652	7.6e-08	1.45e-05	down	Frmd4a	FERM domain containing 4A [Source:MGI Symbol;Acc:MGI:1919850]	GO:0005856;GO:0005737;GO:0030674;GO:0005923;GO:0090162	-	KOG3529-Radixin, moesin and related proteins of the ERM family[R]

## Sheet: Supplementary Data 3
GO.ID	Term	Ontology	Significant	Annotated	Pvalue	Qvalue	Signi_id	Signi_symbol
GO:0097530	granulocyte migration	biological process	12/108	117/20960	9.1e-13	1.39e-08	ENSMUSG00000000982(1.10349073767),ENSMUSG00000004814(1.38708074443),ENSMUSG00000009281(1.18585502072),ENSMUSG00000018930(1.26467824208),ENSMUSG00000024610(1.18339186465),ENSMUSG00000027398(2.23184333867),ENSMUSG00000027399(1.2300623294),ENSMUSG00000029379(1.90081118277),ENSMUSG00000029380(1.07121665148),ENSMUSG00000054400(1.00654304778),ENSMUSG00000056071(3.74300657055),ENSMUSG00000058427(2.13959…	Ccl3(1.10349073767),Ccl24(1.38708074443),Rarres2(1.18585502072),Ccl4(1.26467824208),Cd74(1.18339186465),Il1b(2.23184333867),Il1a(1.2300623294),Cxcl3(1.90081118277),Cxcl1(1.07121665148),Cklf(1.00654304778),S100a9(3.74300657055),Cxcl2(2.13959613136)
GO:1990266	neutrophil migration	biological process	11/108	96/20960	2.5e-12	1.91e-08	ENSMUSG00000000982(1.10349073767),ENSMUSG00000004814(1.38708074443),ENSMUSG00000018930(1.26467824208),ENSMUSG00000024610(1.18339186465),ENSMUSG00000027398(2.23184333867),ENSMUSG00000027399(1.2300623294),ENSMUSG00000029379(1.90081118277),ENSMUSG00000029380(1.07121665148),ENSMUSG00000054400(1.00654304778),ENSMUSG00000056071(3.74300657055),ENSMUSG00000058427(2.13959613136)	Ccl3(1.10349073767),Ccl24(1.38708074443),Ccl4(1.26467824208),Cd74(1.18339186465),Il1b(2.23184333867),Il1a(1.2300623294),Cxcl3(1.90081118277),Cxcl1(1.07121665148),Cklf(1.00654304778),S100a9(3.74300657055),Cxcl2(2.13959613136)
GO:0005125	cytokine activity	molecular function	14/104	229/20651	9.4e-12	3.05e-08	ENSMUSG00000000982(1.10349073767),ENSMUSG00000004814(1.38708074443),ENSMUSG00000018930(1.26467824208),ENSMUSG00000024401(2.01854601222),ENSMUSG00000027398(2.23184333867),ENSMUSG00000027399(1.2300623294),ENSMUSG00000029379(1.90081118277),ENSMUSG00000029380(1.07121665148),ENSMUSG00000030413(1.60068619058),ENSMUSG00000032436(1.00952443708),ENSMUSG00000035678(1.57818275133),ENSMUSG00000054400(1.00654…	Ccl3(1.10349073767),Ccl24(1.38708074443),Ccl4(1.26467824208),Tnf(2.01854601222),Il1b(2.23184333867),Il1a(1.2300623294),Cxcl3(1.90081118277),Cxcl1(1.07121665148),Pglyrp1(1.60068619058),Cmtm7(1.00952443708),Tnfsf9(1.57818275133),Cklf(1.00654304778),Cxcl2(2.13959613136),Osm(1.28960403877)
GO:0005126	cytokine receptor binding	molecular function	15/104	286/20651	1.4e-11	3.05e-08	ENSMUSG00000000982(1.10349073767),ENSMUSG00000004814(1.38708074443),ENSMUSG00000018930(1.26467824208),ENSMUSG00000024401(2.01854601222),ENSMUSG00000027398(2.23184333867),ENSMUSG00000027399(1.2300623294),ENSMUSG00000029379(1.90081118277),ENSMUSG00000029380(1.07121665148),ENSMUSG00000035678(1.57818275133),ENSMUSG00000037095(1.26760588989),ENSMUSG00000043953(1.95120909162),ENSMUSG00000054400(1.00654…	Ccl3(1.10349073767),Ccl24(1.38708074443),Ccl4(1.26467824208),Tnf(2.01854601222),Il1b(2.23184333867),Il1a(1.2300623294),Cxcl3(1.90081118277),Cxcl1(1.07121665148),Tnfsf9(1.57818275133),Lrg1(1.26760588989),Ccrl2(1.95120909162),Cklf(1.00654304778),Cxcl2(2.13959613136),Osm(1.28960403877),Siva1(1.159093888)
GO:0071621	granulocyte chemotaxis	biological process	11/108	106/20960	7.5e-12	3.82e-08	ENSMUSG00000000982(1.10349073767),ENSMUSG00000004814(1.38708074443),ENSMUSG00000009281(1.18585502072),ENSMUSG00000018930(1.26467824208),ENSMUSG00000024610(1.18339186465),ENSMUSG00000027398(2.23184333867),ENSMUSG00000029379(1.90081118277),ENSMUSG00000029380(1.07121665148),ENSMUSG00000054400(1.00654304778),ENSMUSG00000056071(3.74300657055),ENSMUSG00000058427(2.13959613136)	Ccl3(1.10349073767),Ccl24(1.38708074443),Rarres2(1.18585502072),Ccl4(1.26467824208),Cd74(1.18339186465),Il1b(2.23184333867),Cxcl3(1.90081118277),Cxcl1(1.07121665148),Cklf(1.00654304778),S100a9(3.74300657055),Cxcl2(2.13959613136)
GO:0030593	neutrophil chemotaxis	biological process	10/108	88/20960	2.8e-11	1.07e-07	ENSMUSG00000000982(1.10349073767),ENSMUSG00000004814(1.38708074443),ENSMUSG00000018930(1.26467824208),ENSMUSG00000024610(1.18339186465),ENSMUSG00000027398(2.23184333867),ENSMUSG00000029379(1.90081118277),ENSMUSG00000029380(1.07121665148),ENSMUSG00000054400(1.00654304778),ENSMUSG00000056071(3.74300657055),ENSMUSG00000058427(2.13959613136)	Ccl3(1.10349073767),Ccl24(1.38708074443),Ccl4(1.26467824208),Cd74(1.18339186465),Il1b(2.23184333867),Cxcl3(1.90081118277),Cxcl1(1.07121665148),Cklf(1.00654304778),S100a9(3.74300657055),Cxcl2(2.13959613136)
GO:0005102	signaling receptor binding	molecular function	30/104	1565/20651	8.8e-11	1.28e-07	ENSMUSG00000000982(1.10349073767),ENSMUSG00000001020(1.28491546636),ENSMUSG00000004814(1.38708074443),ENSMUSG00000009281(1.18585502072),ENSMUSG00000018930(1.26467824208),ENSMUSG00000021186(1.15986607356),ENSMUSG00000024401(2.01854601222),ENSMUSG00000024610(1.18339186465),ENSMUSG00000027398(2.23184333867),ENSMUSG00000027399(1.2300623294),ENSMUSG00000029379(1.90081118277),ENSMUSG00000029380(1.07121…	Ccl3(1.10349073767),S100a4(1.28491546636),Ccl24(1.38708074443),Rarres2(1.18585502072),Ccl4(1.26467824208),Fbln5(1.15986607356),Tnf(2.01854601222),Cd74(1.18339186465),Il1b(2.23184333867),Il1a(1.2300623294),Cxcl3(1.90081118277),Cxcl1(1.07121665148),Clec4d(1.21997396331),Pglyrp1(1.60068619058),Agt(1.2410401374),Cmtm7(1.00952443708),Tnfsf9(1.57818275133),Lrg1(1.26760588989),Saa3(1.35416086652),Hilpda…
GO:0097529	myeloid leukocyte migration	biological process	12/108	164/20960	5.1e-11	1.56e-07	ENSMUSG00000000982(1.10349073767),ENSMUSG00000004814(1.38708074443),ENSMUSG00000009281(1.18585502072),ENSMUSG00000018930(1.26467824208),ENSMUSG00000024610(1.18339186465),ENSMUSG00000027398(2.23184333867),ENSMUSG00000027399(1.2300623294),ENSMUSG00000029379(1.90081118277),ENSMUSG00000029380(1.07121665148),ENSMUSG00000054400(1.00654304778),ENSMUSG00000056071(3.74300657055),ENSMUSG00000058427(2.13959…	Ccl3(1.10349073767),Ccl24(1.38708074443),Rarres2(1.18585502072),Ccl4(1.26467824208),Cd74(1.18339186465),Il1b(2.23184333867),Il1a(1.2300623294),Cxcl3(1.90081118277),Cxcl1(1.07121665148),Cklf(1.00654304778),S100a9(3.74300657055),Cxcl2(2.13959613136)
GO:0048018	receptor ligand activity	molecular function	17/104	462/20651	1.5e-10	1.64e-07	ENSMUSG00000000982(1.10349073767),ENSMUSG00000004814(1.38708074443),ENSMUSG00000018930(1.26467824208),ENSMUSG00000024401(2.01854601222),ENSMUSG00000027398(2.23184333867),ENSMUSG00000027399(1.2300623294),ENSMUSG00000029379(1.90081118277),ENSMUSG00000029380(1.07121665148),ENSMUSG00000030413(1.60068619058),ENSMUSG00000031980(1.2410401374),ENSMUSG00000032436(1.00952443708),ENSMUSG00000035678(1.578182…	Ccl3(1.10349073767),Ccl24(1.38708074443),Ccl4(1.26467824208),Tnf(2.01854601222),Il1b(2.23184333867),Il1a(1.2300623294),Cxcl3(1.90081118277),Cxcl1(1.07121665148),Pglyrp1(1.60068619058),Agt(1.2410401374),Cmtm7(1.00952443708),Tnfsf9(1.57818275133),Saa3(1.35416086652),Cklf(1.00654304778),Cxcl2(2.13959613136),Osm(1.28960403877),Gmfg(1.58851695119)
GO:0030545	receptor regulator activity	molecular function	17/104	483/20651	3e-10	2.62e-07	ENSMUSG00000000982(1.10349073767),ENSMUSG00000004814(1.38708074443),ENSMUSG00000018930(1.26467824208),ENSMUSG00000024401(2.01854601222),ENSMUSG00000027398(2.23184333867),ENSMUSG00000027399(1.2300623294),ENSMUSG00000029379(1.90081118277),ENSMUSG00000029380(1.07121665148),ENSMUSG00000030413(1.60068619058),ENSMUSG00000031980(1.2410401374),ENSMUSG00000032436(1.00952443708),ENSMUSG00000035678(1.578182…	Ccl3(1.10349073767),Ccl24(1.38708074443),Ccl4(1.26467824208),Tnf(2.01854601222),Il1b(2.23184333867),Il1a(1.2300623294),Cxcl3(1.90081118277),Cxcl1(1.07121665148),Pglyrp1(1.60068619058),Agt(1.2410401374),Cmtm7(1.00952443708),Tnfsf9(1.57818275133),Saa3(1.35416086652),Cklf(1.00654304778),Cxcl2(2.13959613136),Osm(1.28960403877),Gmfg(1.58851695119)
GO:0042379	chemokine receptor binding	molecular function	8/104	61/20651	7.4e-10	5.38e-07	ENSMUSG00000000982(1.10349073767),ENSMUSG00000004814(1.38708074443),ENSMUSG00000018930(1.26467824208),ENSMUSG00000029379(1.90081118277),ENSMUSG00000029380(1.07121665148),ENSMUSG00000043953(1.95120909162),ENSMUSG00000054400(1.00654304778),ENSMUSG00000058427(2.13959613136)	Ccl3(1.10349073767),Ccl24(1.38708074443),Ccl4(1.26467824208),Cxcl3(1.90081118277),Cxcl1(1.07121665148),Ccrl2(1.95120909162),Cklf(1.00654304778),Cxcl2(2.13959613136)
GO:0002376	immune system process	biological process	36/108	2251/20960	2.4e-10	6.11e-07	ENSMUSG00000000982(1.10349073767),ENSMUSG00000004814(1.38708074443),ENSMUSG00000009281(1.18585502072),ENSMUSG00000015396(1.30543114616),ENSMUSG00000018899(1.17311971642),ENSMUSG00000018930(1.26467824208),ENSMUSG00000024401(2.01854601222),ENSMUSG00000024610(1.18339186465),ENSMUSG00000027398(2.23184333867),ENSMUSG00000027399(1.2300623294),ENSMUSG00000029379(1.90081118277),ENSMUSG00000029380(1.07121…	Ccl3(1.10349073767),Ccl24(1.38708074443),Rarres2(1.18585502072),Cd83(1.30543114616),Irf1(1.17311971642),Ccl4(1.26467824208),Tnf(2.01854601222),Cd74(1.18339186465),Il1b(2.23184333867),Il1a(1.2300623294),Cxcl3(1.90081118277),Cxcl1(1.07121665148),Clec4d(1.21997396331),Clec4a2(1.14530597965),Pglyrp1(1.60068619058),Cmtm7(1.00952443708),Pla2g3(1.1529761793),Tnfsf9(1.57818275133),Nfkbid(1.63079719802),C…
GO:0006950	response to stress	biological process	44/108	3285/20960	3.3e-10	7.2e-07	ENSMUSG00000000982(1.10349073767),ENSMUSG00000002289(1.2446577444),ENSMUSG00000003541(1.31195969497),ENSMUSG00000004814(1.38708074443),ENSMUSG00000009281(1.18585502072),ENSMUSG00000015396(1.30543114616),ENSMUSG00000018566(1.29246266453),ENSMUSG00000018899(1.17311971642),ENSMUSG00000018930(1.26467824208),ENSMUSG00000019987(1.15360652935),ENSMUSG00000020407(1.16748850661),ENSMUSG00000021186(1.15986…	Ccl3(1.10349073767),Angptl4(1.2446577444),Ier3(1.31195969497),Ccl24(1.38708074443),Rarres2(1.18585502072),Cd83(1.30543114616),Slc2a4(1.29246266453),Irf1(1.17311971642),Ccl4(1.26467824208),Arg1(1.15360652935),Upp1(1.16748850661),Fbln5(1.15986607356),Dusp1(1.3576263612),Tnf(2.01854601222),Cd74(1.18339186465),Atf3(1.02413510307),Il1b(2.23184333867),Il1a(1.2300623294),Cxcl3(1.90081118277),Cxcl1(1.071…
GO:0006954	inflammatory response	biological process	18/108	576/20960	8.6e-10	1.64e-06	ENSMUSG00000000982(1.10349073767),ENSMUSG00000004814(1.38708074443),ENSMUSG00000009281(1.18585502072),ENSMUSG00000018930(1.26467824208),ENSMUSG00000024401(2.01854601222),ENSMUSG00000027398(2.23184333867),ENSMUSG00000027399(1.2300623294),ENSMUSG00000029379(1.90081118277),ENSMUSG00000029380(1.07121665148),ENSMUSG00000030413(1.60068619058),ENSMUSG00000036931(1.63079719802),ENSMUSG00000040026(1.35416…	Ccl3(1.10349073767),Ccl24(1.38708074443),Rarres2(1.18585502072),Ccl4(1.26467824208),Tnf(2.01854601222),Il1b(2.23184333867),Il1a(1.2300623294),Cxcl3(1.90081118277),Cxcl1(1.07121665148),Pglyrp1(1.60068619058),Nfkbid(1.63079719802),Saa3(1.35416086652),Chil3(2.00404495925),Ccrl2(1.95120909162),Ctla2a(1.40166784619),Vamp8(1.01439278984),S100a9(3.74300657055),Cxcl2(2.13959613136)
GO:0002682	regulation of immune system process	biological process	25/108	1188/20960	1.2e-09	2.04e-06	ENSMUSG00000000982(1.10349073767),ENSMUSG00000004814(1.38708074443),ENSMUSG00000009281(1.18585502072),ENSMUSG00000015396(1.30543114616),ENSMUSG00000018899(1.17311971642),ENSMUSG00000018930(1.26467824208),ENSMUSG00000024401(2.01854601222),ENSMUSG00000024610(1.18339186465),ENSMUSG00000027398(2.23184333867),ENSMUSG00000027399(1.2300623294),ENSMUSG00000029379(1.90081118277),ENSMUSG00000029380(1.07121…	Ccl3(1.10349073767),Ccl24(1.38708074443),Rarres2(1.18585502072),Cd83(1.30543114616),Irf1(1.17311971642),Ccl4(1.26467824208),Tnf(2.01854601222),Cd74(1.18339186465),Il1b(2.23184333867),Il1a(1.2300623294),Cxcl3(1.90081118277),Cxcl1(1.07121665148),Clec4d(1.21997396331),Pglyrp1(1.60068619058),Tnfsf9(1.57818275133),Nfkbid(1.63079719802),Ctla2a(1.40166784619),Hes5(1.14271687268),Vamp8(1.01439278984),Ceb…
GO:0071345	cellular response to cytokine stimulus	biological process	18/108	604/20960	1.8e-09	2.75e-06	ENSMUSG00000000982(1.10349073767),ENSMUSG00000004814(1.38708074443),ENSMUSG00000018566(1.29246266453),ENSMUSG00000018899(1.17311971642),ENSMUSG00000018930(1.26467824208),ENSMUSG00000019987(1.15360652935),ENSMUSG00000024401(2.01854601222),ENSMUSG00000024610(1.18339186465),ENSMUSG00000027398(2.23184333867),ENSMUSG00000027399(1.2300623294),ENSMUSG00000029379(1.90081118277),ENSMUSG00000029380(1.07121…	Ccl3(1.10349073767),Ccl24(1.38708074443),Slc2a4(1.29246266453),Irf1(1.17311971642),Ccl4(1.26467824208),Arg1(1.15360652935),Tnf(2.01854601222),Cd74(1.18339186465),Il1b(2.23184333867),Il1a(1.2300623294),Cxcl3(1.90081118277),Cxcl1(1.07121665148),Saa3(1.35416086652),Ccrl2(1.95120909162),Klf2(2.20037003823),Cebpb(1.12787244825),Cxcl2(2.13959613136),Osm(1.28960403877)
GO:0030595	leukocyte chemotaxis	biological process	11/108	186/20960	3.3e-09	4.58e-06	ENSMUSG00000000982(1.10349073767),ENSMUSG00000004814(1.38708074443),ENSMUSG00000009281(1.18585502072),ENSMUSG00000018930(1.26467824208),ENSMUSG00000024610(1.18339186465),ENSMUSG00000027398(2.23184333867),ENSMUSG00000029379(1.90081118277),ENSMUSG00000029380(1.07121665148),ENSMUSG00000054400(1.00654304778),ENSMUSG00000056071(3.74300657055),ENSMUSG00000058427(2.13959613136)	Ccl3(1.10349073767),Ccl24(1.38708074443),Rarres2(1.18585502072),Ccl4(1.26467824208),Cd74(1.18339186465),Il1b(2.23184333867),Cxcl3(1.90081118277),Cxcl1(1.07121665148),Cklf(1.00654304778),S100a9(3.74300657055),Cxcl2(2.13959613136)
GO:0006952	defense response	biological process	26/108	1353/20960	3.6e-09	4.58e-06	ENSMUSG00000000982(1.10349073767),ENSMUSG00000004814(1.38708074443),ENSMUSG00000009281(1.18585502072),ENSMUSG00000015396(1.30543114616),ENSMUSG00000018899(1.17311971642),ENSMUSG00000018930(1.26467824208),ENSMUSG00000024401(2.01854601222),ENSMUSG00000024610(1.18339186465),ENSMUSG00000027398(2.23184333867),ENSMUSG00000027399(1.2300623294),ENSMUSG00000029379(1.90081118277),ENSMUSG00000029380(1.07121…	Ccl3(1.10349073767),Ccl24(1.38708074443),Rarres2(1.18585502072),Cd83(1.30543114616),Irf1(1.17311971642),Ccl4(1.26467824208),Tnf(2.01854601222),Cd74(1.18339186465),Il1b(2.23184333867),Il1a(1.2300623294),Cxcl3(1.90081118277),Cxcl1(1.07121665148),Clec4d(1.21997396331),Clec4a2(1.14530597965),Pglyrp1(1.60068619058),Nfkbid(1.63079719802),Saa3(1.35416086652),Chil3(2.00404495925),Ccrl2(1.95120909162),Ctl…
GO:0006955	immune response	biological process	26/108	1362/20960	4.2e-09	4.58e-06	ENSMUSG00000000982(1.10349073767),ENSMUSG00000004814(1.38708074443),ENSMUSG00000015396(1.30543114616),ENSMUSG00000018899(1.17311971642),ENSMUSG00000018930(1.26467824208),ENSMUSG00000024401(2.01854601222),ENSMUSG00000024610(1.18339186465),ENSMUSG00000027398(2.23184333867),ENSMUSG00000027399(1.2300623294),ENSMUSG00000029379(1.90081118277),ENSMUSG00000029380(1.07121665148),ENSMUSG00000030144(1.21997…	Ccl3(1.10349073767),Ccl24(1.38708074443),Cd83(1.30543114616),Irf1(1.17311971642),Ccl4(1.26467824208),Tnf(2.01854601222),Cd74(1.18339186465),Il1b(2.23184333867),Il1a(1.2300623294),Cxcl3(1.90081118277),Cxcl1(1.07121665148),Clec4d(1.21997396331),Clec4a2(1.14530597965),Pglyrp1(1.60068619058),Pla2g3(1.1529761793),Tnfsf9(1.57818275133),Vamp8(1.01439278984),Oas1a(1.02044995209),S100a9(3.74300657055),Cxc…
GO:0050900	leukocyte migration	biological process	13/108	297/20960	4.4e-09	4.58e-06	ENSMUSG00000000982(1.10349073767),ENSMUSG00000004814(1.38708074443),ENSMUSG00000009281(1.18585502072),ENSMUSG00000018930(1.26467824208),ENSMUSG00000024401(2.01854601222),ENSMUSG00000024610(1.18339186465),ENSMUSG00000027398(2.23184333867),ENSMUSG00000027399(1.2300623294),ENSMUSG00000029379(1.90081118277),ENSMUSG00000029380(1.07121665148),ENSMUSG00000054400(1.00654304778),ENSMUSG00000056071(3.74300…	Ccl3(1.10349073767),Ccl24(1.38708074443),Rarres2(1.18585502072),Ccl4(1.26467824208),Tnf(2.01854601222),Cd74(1.18339186465),Il1b(2.23184333867),Il1a(1.2300623294),Cxcl3(1.90081118277),Cxcl1(1.07121665148),Cklf(1.00654304778),S100a9(3.74300657055),Cxcl2(2.13959613136)
GO:0032103	positive regulation of response to external stimulus	biological process	12/108	242/20960	4.5e-09	4.58e-06	ENSMUSG00000000982(1.10349073767),ENSMUSG00000004814(1.38708074443),ENSMUSG00000009281(1.18585502072),ENSMUSG00000018930(1.26467824208),ENSMUSG00000024401(2.01854601222),ENSMUSG00000024610(1.18339186465),ENSMUSG00000027398(2.23184333867),ENSMUSG00000029379(1.90081118277),ENSMUSG00000029380(1.07121665148),ENSMUSG00000050732(1.01439278984),ENSMUSG00000056071(3.74300657055),ENSMUSG00000058427(2.1395…	Ccl3(1.10349073767),Ccl24(1.38708074443),Rarres2(1.18585502072),Ccl4(1.26467824208),Tnf(2.01854601222),Cd74(1.18339186465),Il1b(2.23184333867),Cxcl3(1.90081118277),Cxcl1(1.07121665148),Vamp8(1.01439278984),S100a9(3.74300657055),Cxcl2(2.13959613136)
GO:0008009	chemokine activity	molecular function	7/104	52/20651	7.4e-09	4.61e-06	ENSMUSG00000000982(1.10349073767),ENSMUSG00000004814(1.38708074443),ENSMUSG00000018930(1.26467824208),ENSMUSG00000029379(1.90081118277),ENSMUSG00000029380(1.07121665148),ENSMUSG00000054400(1.00654304778),ENSMUSG00000058427(2.13959613136)	Ccl3(1.10349073767),Ccl24(1.38708074443),Ccl4(1.26467824208),Cxcl3(1.90081118277),Cxcl1(1.07121665148),Cklf(1.00654304778),Cxcl2(2.13959613136)
GO:0060326	cell chemotaxis	biological process	12/108	251/20960	6.7e-09	6.39e-06	ENSMUSG00000000982(1.10349073767),ENSMUSG00000004814(1.38708074443),ENSMUSG00000009281(1.18585502072),ENSMUSG00000018930(1.26467824208),ENSMUSG00000024610(1.18339186465),ENSMUSG00000027398(2.23184333867),ENSMUSG00000029379(1.90081118277),ENSMUSG00000029380(1.07121665148),ENSMUSG00000040026(1.35416086652),ENSMUSG00000054400(1.00654304778),ENSMUSG00000056071(3.74300657055),ENSMUSG00000058427(2.1395…	Ccl3(1.10349073767),Ccl24(1.38708074443),Rarres2(1.18585502072),Ccl4(1.26467824208),Cd74(1.18339186465),Il1b(2.23184333867),Cxcl3(1.90081118277),Cxcl1(1.07121665148),Saa3(1.35416086652),Cklf(1.00654304778),S100a9(3.74300657055),Cxcl2(2.13959613136)
GO:0005615	extracellular space	cellular component	45/108	3792/21204	6.6e-09	7.28e-06	ENSMUSG00000000982(1.10349073767),ENSMUSG00000001020(1.28491546636),ENSMUSG00000002289(1.2446577444),ENSMUSG00000004814(1.38708074443),ENSMUSG00000009281(1.18585502072),ENSMUSG00000015090(1.03832905671),ENSMUSG00000017754(1.05566043749),ENSMUSG00000018566(1.29246266453),ENSMUSG00000018930(1.26467824208),ENSMUSG00000019987(1.15360652935),ENSMUSG00000020182(1.37169582682),ENSMUSG00000021186(1.15986…	Ccl3(1.10349073767),S100a4(1.28491546636),Angptl4(1.2446577444),Ccl24(1.38708074443),Rarres2(1.18585502072),Ptgds(1.03832905671),Pltp(1.05566043749),Slc2a4(1.29246266453),Ccl4(1.26467824208),Arg1(1.15360652935),Ddc(1.37169582682),Fbln5(1.15986607356),Tnf(2.01854601222),Cd74(1.18339186465),Prdx4(1.00929152963),Rplp2(1.00303123706),Il1b(2.23184333867),Il1a(1.2300623294),Cxcl3(1.90081118277),Cxcl1(1…
GO:0005576	extracellular region	cellular component	50/108	4557/21204	8e-09	7.28e-06	ENSMUSG00000000982(1.10349073767),ENSMUSG00000001020(1.28491546636),ENSMUSG00000002289(1.2446577444),ENSMUSG00000004814(1.38708074443),ENSMUSG00000009281(1.18585502072),ENSMUSG00000015090(1.03832905671),ENSMUSG00000017754(1.05566043749),ENSMUSG00000018566(1.29246266453),ENSMUSG00000018822(1.02068564243),ENSMUSG00000018930(1.26467824208),ENSMUSG00000019987(1.15360652935),ENSMUSG00000020182(1.37169…	Ccl3(1.10349073767),S100a4(1.28491546636),Angptl4(1.2446577444),Ccl24(1.38708074443),Rarres2(1.18585502072),Ptgds(1.03832905671),Pltp(1.05566043749),Slc2a4(1.29246266453),Sfrp5(1.02068564243),Ccl4(1.26467824208),Arg1(1.15360652935),Ddc(1.37169582682),Fbln5(1.15986607356),Tnf(2.01854601222),Cd74(1.18339186465),Prdx4(1.00929152963),Rplp2(1.00303123706),Il1b(2.23184333867),Il1a(1.2300623294),Cxcl3(1…
GO:0070887	cellular response to chemical stimulus	biological process	35/108	2458/20960	1e-08	8.98e-06	ENSMUSG00000000982(1.10349073767),ENSMUSG00000004814(1.38708074443),ENSMUSG00000009281(1.18585502072),ENSMUSG00000018566(1.29246266453),ENSMUSG00000018899(1.17311971642),ENSMUSG00000018930(1.26467824208),ENSMUSG00000019987(1.15360652935),ENSMUSG00000020182(1.37169582682),ENSMUSG00000020377(1.0610436593),ENSMUSG00000021186(1.15986607356),ENSMUSG00000024190(1.3576263612),ENSMUSG00000024401(2.018546…	Ccl3(1.10349073767),Ccl24(1.38708074443),Rarres2(1.18585502072),Slc2a4(1.29246266453),Irf1(1.17311971642),Ccl4(1.26467824208),Arg1(1.15360652935),Ddc(1.37169582682),Ltc4s(1.0610436593),Fbln5(1.15986607356),Dusp1(1.3576263612),Tnf(2.01854601222),Cd74(1.18339186465),Prdx4(1.00929152963),Atf3(1.02413510307),Il1b(2.23184333867),Il1a(1.2300623294),Cxcl3(1.90081118277),Cxcl1(1.07121665148),Agt(1.241040…
GO:0002687	positive regulation of leukocyte migration	biological process	9/108	119/20960	1.1e-08	9.33e-06	ENSMUSG00000000982(1.10349073767),ENSMUSG00000004814(1.38708074443),ENSMUSG00000009281(1.18585502072),ENSMUSG00000018930(1.26467824208),ENSMUSG00000024610(1.18339186465),ENSMUSG00000027399(1.2300623294),ENSMUSG00000029379(1.90081118277),ENSMUSG00000029380(1.07121665148),ENSMUSG00000058427(2.13959613136)	Ccl3(1.10349073767),Ccl24(1.38708074443),Rarres2(1.18585502072),Ccl4(1.26467824208),Cd74(1.18339186465),Il1a(1.2300623294),Cxcl3(1.90081118277),Cxcl1(1.07121665148),Cxcl2(2.13959613136)
GO:0009605	response to external stimulus	biological process	32/108	2130/20960	1.6e-08	1.29e-05	ENSMUSG00000000982(1.10349073767),ENSMUSG00000002289(1.2446577444),ENSMUSG00000004814(1.38708074443),ENSMUSG00000009281(1.18585502072),ENSMUSG00000018899(1.17311971642),ENSMUSG00000018930(1.26467824208),ENSMUSG00000019987(1.15360652935),ENSMUSG00000020407(1.16748850661),ENSMUSG00000024401(2.01854601222),ENSMUSG00000024610(1.18339186465),ENSMUSG00000026628(1.02413510307),ENSMUSG00000027398(2.23184…	Ccl3(1.10349073767),Angptl4(1.2446577444),Ccl24(1.38708074443),Rarres2(1.18585502072),Irf1(1.17311971642),Ccl4(1.26467824208),Arg1(1.15360652935),Upp1(1.16748850661),Tnf(2.01854601222),Cd74(1.18339186465),Atf3(1.02413510307),Il1b(2.23184333867),Cxcl3(1.90081118277),Cxcl1(1.07121665148),Clec4d(1.21997396331),Pglyrp1(1.60068619058),Agt(1.2410401374),Cmtm7(1.00952443708),Ucp2(1.10502550292),Saa3(1.3…
GO:0042127	regulation of cell proliferation	biological process	26/108	1491/20960	2.7e-08	1.96e-05	ENSMUSG00000004814(1.38708074443),ENSMUSG00000015090(1.03832905671),ENSMUSG00000018822(1.02068564243),ENSMUSG00000018899(1.17311971642),ENSMUSG00000019689(1.00658619746),ENSMUSG00000019987(1.15360652935),ENSMUSG00000024401(2.01854601222),ENSMUSG00000024610(1.18339186465),ENSMUSG00000025289(1.00929152963),ENSMUSG00000026628(1.02413510307),ENSMUSG00000027398(2.23184333867),ENSMUSG00000027399(1.2300…	Ccl24(1.38708074443),Ptgds(1.03832905671),Sfrp5(1.02068564243),Irf1(1.17311971642),Fmc1(1.00658619746),Arg1(1.15360652935),Tnf(2.01854601222),Cd74(1.18339186465),Prdx4(1.00929152963),Atf3(1.02413510307),Il1b(2.23184333867),Il1a(1.2300623294),Cxcl3(1.90081118277),Cxcl1(1.07121665148),Agt(1.2410401374),Tnfsf9(1.57818275133),Lrg1(1.26760588989),Tspo(1.25369591216),Hilpda(1.5468466471),Hes5(1.1427168…
GO:0034097	response to cytokine	biological process	18/108	719/20960	2.7e-08	1.96e-05	ENSMUSG00000000982(1.10349073767),ENSMUSG00000004814(1.38708074443),ENSMUSG00000018566(1.29246266453),ENSMUSG00000018899(1.17311971642),ENSMUSG00000018930(1.26467824208),ENSMUSG00000019987(1.15360652935),ENSMUSG00000024401(2.01854601222),ENSMUSG00000024610(1.18339186465),ENSMUSG00000027398(2.23184333867),ENSMUSG00000027399(1.2300623294),ENSMUSG00000029379(1.90081118277),ENSMUSG00000029380(1.07121…	Ccl3(1.10349073767),Ccl24(1.38708074443),Slc2a4(1.29246266453),Irf1(1.17311971642),Ccl4(1.26467824208),Arg1(1.15360652935),Tnf(2.01854601222),Cd74(1.18339186465),Il1b(2.23184333867),Il1a(1.2300623294),Cxcl3(1.90081118277),Cxcl1(1.07121665148),Saa3(1.35416086652),Ccrl2(1.95120909162),Klf2(2.20037003823),Cebpb(1.12787244825),Cxcl2(2.13959613136),Osm(1.28960403877)
GO:0044421	extracellular region part	cellular component	45/108	3990/21204	3.3e-08	2e-05	ENSMUSG00000000982(1.10349073767),ENSMUSG00000001020(1.28491546636),ENSMUSG00000002289(1.2446577444),ENSMUSG00000004814(1.38708074443),ENSMUSG00000009281(1.18585502072),ENSMUSG00000015090(1.03832905671),ENSMUSG00000017754(1.05566043749),ENSMUSG00000018566(1.29246266453),ENSMUSG00000018930(1.26467824208),ENSMUSG00000019987(1.15360652935),ENSMUSG00000020182(1.37169582682),ENSMUSG00000021186(1.15986…	Ccl3(1.10349073767),S100a4(1.28491546636),Angptl4(1.2446577444),Ccl24(1.38708074443),Rarres2(1.18585502072),Ptgds(1.03832905671),Pltp(1.05566043749),Slc2a4(1.29246266453),Ccl4(1.26467824208),Arg1(1.15360652935),Ddc(1.37169582682),Fbln5(1.15986607356),Tnf(2.01854601222),Cd74(1.18339186465),Prdx4(1.00929152963),Rplp2(1.00303123706),Il1b(2.23184333867),Il1a(1.2300623294),Cxcl3(1.90081118277),Cxcl1(1…
GO:0071347	cellular response to interleukin-1	biological process	8/108	98/20960	4.1e-08	2.84e-05	ENSMUSG00000000982(1.10349073767),ENSMUSG00000004814(1.38708074443),ENSMUSG00000018930(1.26467824208),ENSMUSG00000027399(1.2300623294),ENSMUSG00000040026(1.35416086652),ENSMUSG00000055148(2.20037003823),ENSMUSG00000056501(1.12787244825),ENSMUSG00000058427(2.13959613136)	Ccl3(1.10349073767),Ccl24(1.38708074443),Ccl4(1.26467824208),Il1a(1.2300623294),Saa3(1.35416086652),Klf2(2.20037003823),Cebpb(1.12787244825),Cxcl2(2.13959613136)
GO:0009636	response to toxic substance	biological process	15/108	502/20960	4.5e-08	2.99e-05	ENSMUSG00000000982(1.10349073767),ENSMUSG00000018566(1.29246266453),ENSMUSG00000018930(1.26467824208),ENSMUSG00000019987(1.15360652935),ENSMUSG00000020182(1.37169582682),ENSMUSG00000020377(1.0610436593),ENSMUSG00000021186(1.15986607356),ENSMUSG00000024190(1.3576263612),ENSMUSG00000024401(2.01854601222),ENSMUSG00000025289(1.00929152963),ENSMUSG00000041378(1.33439173664),ENSMUSG00000055148(2.200370…	Ccl3(1.10349073767),Slc2a4(1.29246266453),Ccl4(1.26467824208),Arg1(1.15360652935),Ddc(1.37169582682),Ltc4s(1.0610436593),Fbln5(1.15986607356),Dusp1(1.3576263612),Tnf(2.01854601222),Prdx4(1.00929152963),Cldn5(1.33439173664),Klf2(2.20037003823),S100a9(3.74300657055),Cxcl2(2.13959613136),Gm11808(1.13618598775)
GO:0002684	positive regulation of immune system process	biological process	19/108	854/20960	6.9e-08	4.39e-05	ENSMUSG00000000982(1.10349073767),ENSMUSG00000004814(1.38708074443),ENSMUSG00000009281(1.18585502072),ENSMUSG00000015396(1.30543114616),ENSMUSG00000018899(1.17311971642),ENSMUSG00000018930(1.26467824208),ENSMUSG00000024401(2.01854601222),ENSMUSG00000024610(1.18339186465),ENSMUSG00000027398(2.23184333867),ENSMUSG00000027399(1.2300623294),ENSMUSG00000029379(1.90081118277),ENSMUSG00000029380(1.07121…	Ccl3(1.10349073767),Ccl24(1.38708074443),Rarres2(1.18585502072),Cd83(1.30543114616),Irf1(1.17311971642),Ccl4(1.26467824208),Tnf(2.01854601222),Cd74(1.18339186465),Il1b(2.23184333867),Il1a(1.2300623294),Cxcl3(1.90081118277),Cxcl1(1.07121665148),Pglyrp1(1.60068619058),Tnfsf9(1.57818275133),Vamp8(1.01439278984),Cxcl2(2.13959613136),H2-D1(1.04809316206),Bcl2a1d(1.96443844766),Gm42742(1.78687763355)
GO:0008283	cell proliferation	biological process	28/108	1817/20960	9.6e-08	5.86e-05	ENSMUSG00000004814(1.38708074443),ENSMUSG00000015090(1.03832905671),ENSMUSG00000018822(1.02068564243),ENSMUSG00000018899(1.17311971642),ENSMUSG00000019689(1.00658619746),ENSMUSG00000019987(1.15360652935),ENSMUSG00000024401(2.01854601222),ENSMUSG00000024610(1.18339186465),ENSMUSG00000025289(1.00929152963),ENSMUSG00000026628(1.02413510307),ENSMUSG00000027398(2.23184333867),ENSMUSG00000027399(1.2300…	Ccl24(1.38708074443),Ptgds(1.03832905671),Sfrp5(1.02068564243),Irf1(1.17311971642),Fmc1(1.00658619746),Arg1(1.15360652935),Tnf(2.01854601222),Cd74(1.18339186465),Prdx4(1.00929152963),Atf3(1.02413510307),Il1b(2.23184333867),Il1a(1.2300623294),Cxcl3(1.90081118277),Cxcl1(1.07121665148),Agt(1.2410401374),Tnfsf9(1.57818275133),Lrg1(1.26760588989),Tspo(1.25369591216),Hilpda(1.5468466471),Hes5(1.1427168…
GO:0019221	cytokine-mediated signaling pathway	biological process	13/108	396/20960	1.3e-07	7.63e-05	ENSMUSG00000000982(1.10349073767),ENSMUSG00000004814(1.38708074443),ENSMUSG00000018899(1.17311971642),ENSMUSG00000018930(1.26467824208),ENSMUSG00000024401(2.01854601222),ENSMUSG00000024610(1.18339186465),ENSMUSG00000027398(2.23184333867),ENSMUSG00000027399(1.2300623294),ENSMUSG00000029379(1.90081118277),ENSMUSG00000029380(1.07121665148),ENSMUSG00000043953(1.95120909162),ENSMUSG00000058427(2.13959…	Ccl3(1.10349073767),Ccl24(1.38708074443),Irf1(1.17311971642),Ccl4(1.26467824208),Tnf(2.01854601222),Cd74(1.18339186465),Il1b(2.23184333867),Il1a(1.2300623294),Cxcl3(1.90081118277),Cxcl1(1.07121665148),Ccrl2(1.95120909162),Cxcl2(2.13959613136),Osm(1.28960403877)
GO:0002685	regulation of leukocyte migration	biological process	9/108	162/20960	1.6e-07	9.04e-05	ENSMUSG00000000982(1.10349073767),ENSMUSG00000004814(1.38708074443),ENSMUSG00000009281(1.18585502072),ENSMUSG00000018930(1.26467824208),ENSMUSG00000024610(1.18339186465),ENSMUSG00000027399(1.2300623294),ENSMUSG00000029379(1.90081118277),ENSMUSG00000029380(1.07121665148),ENSMUSG00000058427(2.13959613136)	Ccl3(1.10349073767),Ccl24(1.38708074443),Rarres2(1.18585502072),Ccl4(1.26467824208),Cd74(1.18339186465),Il1a(1.2300623294),Cxcl3(1.90081118277),Cxcl1(1.07121665148),Cxcl2(2.13959613136)
GO:0070098	chemokine-mediated signaling pathway	biological process	7/108	79/20960	1.7e-07	9.27e-05	ENSMUSG00000000982(1.10349073767),ENSMUSG00000004814(1.38708074443),ENSMUSG00000018930(1.26467824208),ENSMUSG00000029379(1.90081118277),ENSMUSG00000029380(1.07121665148),ENSMUSG00000043953(1.95120909162),ENSMUSG00000058427(2.13959613136)	Ccl3(1.10349073767),Ccl24(1.38708074443),Ccl4(1.26467824208),Cxcl3(1.90081118277),Cxcl1(1.07121665148),Ccrl2(1.95120909162),Cxcl2(2.13959613136)
GO:0071310	cellular response to organic substance	biological process	29/108	2006/20960	2.1e-07	0.000110525	ENSMUSG00000000982(1.10349073767),ENSMUSG00000004814(1.38708074443),ENSMUSG00000009281(1.18585502072),ENSMUSG00000018566(1.29246266453),ENSMUSG00000018899(1.17311971642),ENSMUSG00000018930(1.26467824208),ENSMUSG00000019987(1.15360652935),ENSMUSG00000020182(1.37169582682),ENSMUSG00000024190(1.3576263612),ENSMUSG00000024401(2.01854601222),ENSMUSG00000024610(1.18339186465),ENSMUSG00000026628(1.02413…	Ccl3(1.10349073767),Ccl24(1.38708074443),Rarres2(1.18585502072),Slc2a4(1.29246266453),Irf1(1.17311971642),Ccl4(1.26467824208),Arg1(1.15360652935),Ddc(1.37169582682),Dusp1(1.3576263612),Tnf(2.01854601222),Cd74(1.18339186465),Atf3(1.02413510307),Il1b(2.23184333867),Il1a(1.2300623294),Cxcl3(1.90081118277),Cxcl1(1.07121665148),Agt(1.2410401374),Ucp2(1.10502550292),Lrg1(1.26760588989),Saa3(1.354160866…
GO:0006935	chemotaxis	biological process	14/108	494/20960	2.5e-07	0.000124012	ENSMUSG00000000982(1.10349073767),ENSMUSG00000004814(1.38708074443),ENSMUSG00000009281(1.18585502072),ENSMUSG00000018930(1.26467824208),ENSMUSG00000024610(1.18339186465),ENSMUSG00000027398(2.23184333867),ENSMUSG00000029379(1.90081118277),ENSMUSG00000029380(1.07121665148),ENSMUSG00000032436(1.00952443708),ENSMUSG00000040026(1.35416086652),ENSMUSG00000043953(1.95120909162),ENSMUSG00000054400(1.0065…	Ccl3(1.10349073767),Ccl24(1.38708074443),Rarres2(1.18585502072),Ccl4(1.26467824208),Cd74(1.18339186465),Il1b(2.23184333867),Cxcl3(1.90081118277),Cxcl1(1.07121665148),Cmtm7(1.00952443708),Saa3(1.35416086652),Ccrl2(1.95120909162),Cklf(1.00654304778),S100a9(3.74300657055),Cxcl2(2.13959613136)
GO:0070555	response to interleukin-1	biological process	8/108	124/20960	2.6e-07	0.000124012	ENSMUSG00000000982(1.10349073767),ENSMUSG00000004814(1.38708074443),ENSMUSG00000018930(1.26467824208),ENSMUSG00000027399(1.2300623294),ENSMUSG00000040026(1.35416086652),ENSMUSG00000055148(2.20037003823),ENSMUSG00000056501(1.12787244825),ENSMUSG00000058427(2.13959613136)	Ccl3(1.10349073767),Ccl24(1.38708074443),Ccl4(1.26467824208),Il1a(1.2300623294),Saa3(1.35416086652),Klf2(2.20037003823),Cebpb(1.12787244825),Cxcl2(2.13959613136)
GO:0042330	taxis	biological process	14/108	496/20960	2.6e-07	0.000124012	ENSMUSG00000000982(1.10349073767),ENSMUSG00000004814(1.38708074443),ENSMUSG00000009281(1.18585502072),ENSMUSG00000018930(1.26467824208),ENSMUSG00000024610(1.18339186465),ENSMUSG00000027398(2.23184333867),ENSMUSG00000029379(1.90081118277),ENSMUSG00000029380(1.07121665148),ENSMUSG00000032436(1.00952443708),ENSMUSG00000040026(1.35416086652),ENSMUSG00000043953(1.95120909162),ENSMUSG00000054400(1.0065…	Ccl3(1.10349073767),Ccl24(1.38708074443),Rarres2(1.18585502072),Ccl4(1.26467824208),Cd74(1.18339186465),Il1b(2.23184333867),Cxcl3(1.90081118277),Cxcl1(1.07121665148),Cmtm7(1.00952443708),Saa3(1.35416086652),Ccrl2(1.95120909162),Cklf(1.00654304778),S100a9(3.74300657055),Cxcl2(2.13959613136)
GO:1903706	regulation of hemopoiesis	biological process	12/108	352/20960	2.7e-07	0.000124879	ENSMUSG00000000982(1.10349073767),ENSMUSG00000015396(1.30543114616),ENSMUSG00000018899(1.17311971642),ENSMUSG00000024401(2.01854601222),ENSMUSG00000024610(1.18339186465),ENSMUSG00000029380(1.07121665148),ENSMUSG00000030413(1.60068619058),ENSMUSG00000035678(1.57818275133),ENSMUSG00000036931(1.63079719802),ENSMUSG00000044258(1.40166784619),ENSMUSG00000048001(1.14271687268),ENSMUSG00000056501(1.1278…	Ccl3(1.10349073767),Cd83(1.30543114616),Irf1(1.17311971642),Tnf(2.01854601222),Cd74(1.18339186465),Cxcl1(1.07121665148),Pglyrp1(1.60068619058),Tnfsf9(1.57818275133),Nfkbid(1.63079719802),Ctla2a(1.40166784619),Hes5(1.14271687268),Cebpb(1.12787244825)
GO:0002690	positive regulation of leukocyte chemotaxis	biological process	7/108	85/20960	2.8e-07	0.000125695	ENSMUSG00000000982(1.10349073767),ENSMUSG00000009281(1.18585502072),ENSMUSG00000018930(1.26467824208),ENSMUSG00000024610(1.18339186465),ENSMUSG00000029379(1.90081118277),ENSMUSG00000029380(1.07121665148),ENSMUSG00000058427(2.13959613136)	Ccl3(1.10349073767),Rarres2(1.18585502072),Ccl4(1.26467824208),Cd74(1.18339186465),Cxcl3(1.90081118277),Cxcl1(1.07121665148),Cxcl2(2.13959613136)
GO:1902624	positive regulation of neutrophil migration	biological process	5/108	30/20960	4.3e-07	0.000187517	ENSMUSG00000024610(1.18339186465),ENSMUSG00000027399(1.2300623294),ENSMUSG00000029379(1.90081118277),ENSMUSG00000029380(1.07121665148),ENSMUSG00000058427(2.13959613136)	Cd74(1.18339186465),Il1a(1.2300623294),Cxcl3(1.90081118277),Cxcl1(1.07121665148),Cxcl2(2.13959613136)
GO:0042362	fat-soluble vitamin biosynthetic process	biological process	4/108	13/20960	4.6e-07	0.000195027	ENSMUSG00000017754(1.05566043749),ENSMUSG00000024401(2.01854601222),ENSMUSG00000027398(2.23184333867),ENSMUSG00000096145(1.88913229544)	Pltp(1.05566043749),Tnf(2.01854601222),Il1b(2.23184333867),Vkorc1(1.88913229544)
GO:0098772	molecular function regulator	molecular function	25/104	1632/20651	3.8e-07	0.00020729	ENSMUSG00000000982(1.10349073767),ENSMUSG00000002289(1.2446577444),ENSMUSG00000004814(1.38708074443),ENSMUSG00000018930(1.26467824208),ENSMUSG00000020377(1.0610436593),ENSMUSG00000024401(2.01854601222),ENSMUSG00000027398(2.23184333867),ENSMUSG00000027399(1.2300623294),ENSMUSG00000029379(1.90081118277),ENSMUSG00000029380(1.07121665148),ENSMUSG00000029725(1.03808900929),ENSMUSG00000030413(1.6006861…	Ccl3(1.10349073767),Angptl4(1.2446577444),Ccl24(1.38708074443),Ccl4(1.26467824208),Ltc4s(1.0610436593),Tnf(2.01854601222),Il1b(2.23184333867),Il1a(1.2300623294),Cxcl3(1.90081118277),Cxcl1(1.07121665148),Ppp1r35(1.03808900929),Pglyrp1(1.60068619058),Agt(1.2410401374),Cmtm7(1.00952443708),Tnfsf9(1.57818275133),Rap1gap2(1.53941934459),Saa3(1.35416086652),Apoc1(1.10656347455),Vamp8(1.01439278984),Ckl…
GO:0032101	regulation of response to external stimulus	biological process	15/108	610/20960	5.5e-07	0.000226882	ENSMUSG00000000982(1.10349073767),ENSMUSG00000004814(1.38708074443),ENSMUSG00000009281(1.18585502072),ENSMUSG00000018930(1.26467824208),ENSMUSG00000024401(2.01854601222),ENSMUSG00000024610(1.18339186465),ENSMUSG00000027398(2.23184333867),ENSMUSG00000029379(1.90081118277),ENSMUSG00000029380(1.07121665148),ENSMUSG00000030413(1.60068619058),ENSMUSG00000044258(1.40166784619),ENSMUSG00000050732(1.0143…	Ccl3(1.10349073767),Ccl24(1.38708074443),Rarres2(1.18585502072),Ccl4(1.26467824208),Tnf(2.01854601222),Cd74(1.18339186465),Il1b(2.23184333867),Cxcl3(1.90081118277),Cxcl1(1.07121665148),Pglyrp1(1.60068619058),Ctla2a(1.40166784619),Vamp8(1.01439278984),S100a9(3.74300657055),Cxcl2(2.13959613136),Klk8(1.01408688727)
GO:1902105	regulation of leukocyte differentiation	biological process	10/108	253/20960	7.5e-07	0.000301243	ENSMUSG00000000982(1.10349073767),ENSMUSG00000015396(1.30543114616),ENSMUSG00000018899(1.17311971642),ENSMUSG00000024401(2.01854601222),ENSMUSG00000024610(1.18339186465),ENSMUSG00000030413(1.60068619058),ENSMUSG00000035678(1.57818275133),ENSMUSG00000036931(1.63079719802),ENSMUSG00000044258(1.40166784619),ENSMUSG00000056501(1.12787244825)	Ccl3(1.10349073767),Cd83(1.30543114616),Irf1(1.17311971642),Tnf(2.01854601222),Cd74(1.18339186465),Pglyrp1(1.60068619058),Tnfsf9(1.57818275133),Nfkbid(1.63079719802),Ctla2a(1.40166784619),Cebpb(1.12787244825)
GO:0051239	regulation of multicellular organismal process	biological process	32/108	2536/20960	8.8e-07	0.000344396	ENSMUSG00000000982(1.10349073767),ENSMUSG00000004814(1.38708074443),ENSMUSG00000015090(1.03832905671),ENSMUSG00000015396(1.30543114616),ENSMUSG00000018822(1.02068564243),ENSMUSG00000018899(1.17311971642),ENSMUSG00000024401(2.01854601222),ENSMUSG00000024610(1.18339186465),ENSMUSG00000025289(1.00929152963),ENSMUSG00000027398(2.23184333867),ENSMUSG00000027399(1.2300623294),ENSMUSG00000029380(1.07121…	Ccl3(1.10349073767),Ccl24(1.38708074443),Ptgds(1.03832905671),Cd83(1.30543114616),Sfrp5(1.02068564243),Irf1(1.17311971642),Tnf(2.01854601222),Cd74(1.18339186465),Prdx4(1.00929152963),Il1b(2.23184333867),Il1a(1.2300623294),Cxcl1(1.07121665148),Pglyrp1(1.60068619058),Agt(1.2410401374),Tnfsf9(1.57818275133),Nfkbid(1.63079719802),Lrg1(1.26760588989),Rap1gap2(1.53941934459),Apoc1(1.10656347455),Cldn5(…
GO:0031349	positive regulation of defense response	biological process	10/108	262/20960	1e-06	0.000381575	ENSMUSG00000000982(1.10349073767),ENSMUSG00000004814(1.38708074443),ENSMUSG00000018899(1.17311971642),ENSMUSG00000024401(2.01854601222),ENSMUSG00000024610(1.18339186465),ENSMUSG00000027398(2.23184333867),ENSMUSG00000029380(1.07121665148),ENSMUSG00000030413(1.60068619058),ENSMUSG00000050732(1.01439278984),ENSMUSG00000056071(3.74300657055)	Ccl3(1.10349073767),Ccl24(1.38708074443),Irf1(1.17311971642),Tnf(2.01854601222),Cd74(1.18339186465),Il1b(2.23184333867),Cxcl1(1.07121665148),Pglyrp1(1.60068619058),Vamp8(1.01439278984),S100a9(3.74300657055)
GO:0051241	negative regulation of multicellular organismal process	biological process	19/108	1024/20960	1.1e-06	0.000399745	ENSMUSG00000000982(1.10349073767),ENSMUSG00000015090(1.03832905671),ENSMUSG00000015396(1.30543114616),ENSMUSG00000018822(1.02068564243),ENSMUSG00000018899(1.17311971642),ENSMUSG00000024401(2.01854601222),ENSMUSG00000024610(1.18339186465),ENSMUSG00000025289(1.00929152963),ENSMUSG00000027398(2.23184333867),ENSMUSG00000030413(1.60068619058),ENSMUSG00000031980(1.2410401374),ENSMUSG00000036931(1.63079…	Ccl3(1.10349073767),Ptgds(1.03832905671),Cd83(1.30543114616),Sfrp5(1.02068564243),Irf1(1.17311971642),Tnf(2.01854601222),Cd74(1.18339186465),Prdx4(1.00929152963),Il1b(2.23184333867),Pglyrp1(1.60068619058),Agt(1.2410401374),Nfkbid(1.63079719802),Rap1gap2(1.53941934459),Apoc1(1.10656347455),Tspo(1.25369591216),Hes5(1.14271687268),Klf2(2.20037003823),Klk8(1.01408688727),H2-D1(1.04809316206)
GO:0002688	regulation of leukocyte chemotaxis	biological process	7/108	104/20960	1.1e-06	0.000399745	ENSMUSG00000000982(1.10349073767),ENSMUSG00000009281(1.18585502072),ENSMUSG00000018930(1.26467824208),ENSMUSG00000024610(1.18339186465),ENSMUSG00000029379(1.90081118277),ENSMUSG00000029380(1.07121665148),ENSMUSG00000058427(2.13959613136)	Ccl3(1.10349073767),Rarres2(1.18585502072),Ccl4(1.26467824208),Cd74(1.18339186465),Cxcl3(1.90081118277),Cxcl1(1.07121665148),Cxcl2(2.13959613136)
GO:0045321	leukocyte activation	biological process	17/108	832/20960	1.2e-06	0.000425944	ENSMUSG00000000982(1.10349073767),ENSMUSG00000015396(1.30543114616),ENSMUSG00000018899(1.17311971642),ENSMUSG00000024610(1.18339186465),ENSMUSG00000027398(2.23184333867),ENSMUSG00000030144(1.21997396331),ENSMUSG00000030413(1.60068619058),ENSMUSG00000032436(1.00952443708),ENSMUSG00000034579(1.1529761793),ENSMUSG00000035678(1.57818275133),ENSMUSG00000036931(1.63079719802),ENSMUSG00000044258(1.40166…	Ccl3(1.10349073767),Cd83(1.30543114616),Irf1(1.17311971642),Cd74(1.18339186465),Il1b(2.23184333867),Clec4d(1.21997396331),Pglyrp1(1.60068619058),Cmtm7(1.00952443708),Pla2g3(1.1529761793),Tnfsf9(1.57818275133),Nfkbid(1.63079719802),Ctla2a(1.40166784619),Vamp8(1.01439278984),Cebpb(1.12787244825),Lst1(1.06516593474),Bcl2a1d(1.96443844766),Gm42742(1.78687763355)
GO:1902622	regulation of neutrophil migration	biological process	5/108	37/20960	1.3e-06	0.000450952	ENSMUSG00000024610(1.18339186465),ENSMUSG00000027399(1.2300623294),ENSMUSG00000029379(1.90081118277),ENSMUSG00000029380(1.07121665148),ENSMUSG00000058427(2.13959613136)	Cd74(1.18339186465),Il1a(1.2300623294),Cxcl3(1.90081118277),Cxcl1(1.07121665148),Cxcl2(2.13959613136)
GO:0002521	leukocyte differentiation	biological process	13/108	498/20960	1.7e-06	0.000576602	ENSMUSG00000000982(1.10349073767),ENSMUSG00000015396(1.30543114616),ENSMUSG00000018899(1.17311971642),ENSMUSG00000024401(2.01854601222),ENSMUSG00000024610(1.18339186465),ENSMUSG00000030144(1.21997396331),ENSMUSG00000030413(1.60068619058),ENSMUSG00000032436(1.00952443708),ENSMUSG00000035678(1.57818275133),ENSMUSG00000036931(1.63079719802),ENSMUSG00000044258(1.40166784619),ENSMUSG00000056501(1.1278…	Ccl3(1.10349073767),Cd83(1.30543114616),Irf1(1.17311971642),Tnf(2.01854601222),Cd74(1.18339186465),Clec4d(1.21997396331),Pglyrp1(1.60068619058),Cmtm7(1.00952443708),Tnfsf9(1.57818275133),Nfkbid(1.63079719802),Ctla2a(1.40166784619),Cebpb(1.12787244825),Bcl2a1d(1.96443844766)
GO:0071222	cellular response to lipopolysaccharide	biological process	8/108	161/20960	1.9e-06	0.000630428	ENSMUSG00000000982(1.10349073767),ENSMUSG00000019987(1.15360652935),ENSMUSG00000024401(2.01854601222),ENSMUSG00000027398(2.23184333867),ENSMUSG00000029379(1.90081118277),ENSMUSG00000041736(1.25369591216),ENSMUSG00000056501(1.12787244825),ENSMUSG00000058427(2.13959613136)	Ccl3(1.10349073767),Arg1(1.15360652935),Tnf(2.01854601222),Il1b(2.23184333867),Cxcl3(1.90081118277),Tspo(1.25369591216),Cebpb(1.12787244825),Cxcl2(2.13959613136)
GO:0001816	cytokine production	biological process	14/108	594/20960	2.2e-06	0.000714438	ENSMUSG00000000982(1.10349073767),ENSMUSG00000015396(1.30543114616),ENSMUSG00000018899(1.17311971642),ENSMUSG00000024401(2.01854601222),ENSMUSG00000024610(1.18339186465),ENSMUSG00000027398(2.23184333867),ENSMUSG00000027399(1.2300623294),ENSMUSG00000030413(1.60068619058),ENSMUSG00000031980(1.2410401374),ENSMUSG00000035678(1.57818275133),ENSMUSG00000041736(1.25369591216),ENSMUSG00000043421(1.546846…	Ccl3(1.10349073767),Cd83(1.30543114616),Irf1(1.17311971642),Tnf(2.01854601222),Cd74(1.18339186465),Il1b(2.23184333867),Il1a(1.2300623294),Pglyrp1(1.60068619058),Agt(1.2410401374),Tnfsf9(1.57818275133),Tspo(1.25369591216),Hilpda(1.5468466471),Klf2(2.20037003823),Cebpb(1.12787244825)
GO:0071219	cellular response to molecule of bacterial origin	biological process	8/108	167/20960	2.5e-06	0.000794948	ENSMUSG00000000982(1.10349073767),ENSMUSG00000019987(1.15360652935),ENSMUSG00000024401(2.01854601222),ENSMUSG00000027398(2.23184333867),ENSMUSG00000029379(1.90081118277),ENSMUSG00000041736(1.25369591216),ENSMUSG00000056501(1.12787244825),ENSMUSG00000058427(2.13959613136)	Ccl3(1.10349073767),Arg1(1.15360652935),Tnf(2.01854601222),Il1b(2.23184333867),Cxcl3(1.90081118277),Tspo(1.25369591216),Cebpb(1.12787244825),Cxcl2(2.13959613136)
GO:0002520	immune system development	biological process	17/108	888/20960	2.9e-06	0.00090332	ENSMUSG00000000982(1.10349073767),ENSMUSG00000015396(1.30543114616),ENSMUSG00000018899(1.17311971642),ENSMUSG00000024401(2.01854601222),ENSMUSG00000024610(1.18339186465),ENSMUSG00000029380(1.07121665148),ENSMUSG00000030144(1.21997396331),ENSMUSG00000030413(1.60068619058),ENSMUSG00000032436(1.00952443708),ENSMUSG00000035678(1.57818275133),ENSMUSG00000036931(1.63079719802),ENSMUSG00000044258(1.4016…	Ccl3(1.10349073767),Cd83(1.30543114616),Irf1(1.17311971642),Tnf(2.01854601222),Cd74(1.18339186465),Cxcl1(1.07121665148),Clec4d(1.21997396331),Pglyrp1(1.60068619058),Cmtm7(1.00952443708),Tnfsf9(1.57818275133),Nfkbid(1.63079719802),Ctla2a(1.40166784619),Hes5(1.14271687268),Klf2(2.20037003823),Cebpb(1.12787244825),Bcl2a1d(1.96443844766),Gm42742(1.78687763355)
GO:0030097	hemopoiesis	biological process	16/108	801/20960	3.4e-06	0.00103788	ENSMUSG00000000982(1.10349073767),ENSMUSG00000015396(1.30543114616),ENSMUSG00000018899(1.17311971642),ENSMUSG00000024401(2.01854601222),ENSMUSG00000024610(1.18339186465),ENSMUSG00000029380(1.07121665148),ENSMUSG00000030144(1.21997396331),ENSMUSG00000030413(1.60068619058),ENSMUSG00000032436(1.00952443708),ENSMUSG00000035678(1.57818275133),ENSMUSG00000036931(1.63079719802),ENSMUSG00000044258(1.4016…	Ccl3(1.10349073767),Cd83(1.30543114616),Irf1(1.17311971642),Tnf(2.01854601222),Cd74(1.18339186465),Cxcl1(1.07121665148),Clec4d(1.21997396331),Pglyrp1(1.60068619058),Cmtm7(1.00952443708),Tnfsf9(1.57818275133),Nfkbid(1.63079719802),Ctla2a(1.40166784619),Hes5(1.14271687268),Klf2(2.20037003823),Cebpb(1.12787244825),Bcl2a1d(1.96443844766)
GO:0001817	regulation of cytokine production	biological process	13/108	534/20960	3.7e-06	0.00108602	ENSMUSG00000000982(1.10349073767),ENSMUSG00000015396(1.30543114616),ENSMUSG00000018899(1.17311971642),ENSMUSG00000024401(2.01854601222),ENSMUSG00000024610(1.18339186465),ENSMUSG00000027398(2.23184333867),ENSMUSG00000027399(1.2300623294),ENSMUSG00000030413(1.60068619058),ENSMUSG00000035678(1.57818275133),ENSMUSG00000041736(1.25369591216),ENSMUSG00000043421(1.5468466471),ENSMUSG00000055148(2.200370…	Ccl3(1.10349073767),Cd83(1.30543114616),Irf1(1.17311971642),Tnf(2.01854601222),Cd74(1.18339186465),Il1b(2.23184333867),Il1a(1.2300623294),Pglyrp1(1.60068619058),Tnfsf9(1.57818275133),Tspo(1.25369591216),Hilpda(1.5468466471),Klf2(2.20037003823),Cebpb(1.12787244825)
GO:0050995	negative regulation of lipid catabolic process	biological process	4/108	21/20960	3.7e-06	0.00108602	ENSMUSG00000019689(1.00658619746),ENSMUSG00000024401(2.01854601222),ENSMUSG00000027398(2.23184333867),ENSMUSG00000040564(1.10656347455)	Fmc1(1.00658619746),Tnf(2.01854601222),Il1b(2.23184333867),Apoc1(1.10656347455)
GO:2000379	positive regulation of reactive oxygen species metabolic process	biological process	6/108	82/20960	4.1e-06	0.00118072	ENSMUSG00000024401(2.01854601222),ENSMUSG00000027398(2.23184333867),ENSMUSG00000029380(1.07121665148),ENSMUSG00000031980(1.2410401374),ENSMUSG00000041736(1.25369591216),ENSMUSG00000055148(2.20037003823)	Tnf(2.01854601222),Il1b(2.23184333867),Cxcl1(1.07121665148),Agt(1.2410401374),Tspo(1.25369591216),Klf2(2.20037003823)
GO:0050921	positive regulation of chemotaxis	biological process	7/108	127/20960	4.3e-06	0.0011842	ENSMUSG00000000982(1.10349073767),ENSMUSG00000009281(1.18585502072),ENSMUSG00000018930(1.26467824208),ENSMUSG00000024610(1.18339186465),ENSMUSG00000029379(1.90081118277),ENSMUSG00000029380(1.07121665148),ENSMUSG00000058427(2.13959613136)	Ccl3(1.10349073767),Rarres2(1.18585502072),Ccl4(1.26467824208),Cd74(1.18339186465),Cxcl3(1.90081118277),Cxcl1(1.07121665148),Cxcl2(2.13959613136)
GO:0071622	regulation of granulocyte chemotaxis	biological process	5/108	47/20960	4.3e-06	0.0011842	ENSMUSG00000009281(1.18585502072),ENSMUSG00000024610(1.18339186465),ENSMUSG00000029379(1.90081118277),ENSMUSG00000029380(1.07121665148),ENSMUSG00000058427(2.13959613136)	Rarres2(1.18585502072),Cd74(1.18339186465),Cxcl3(1.90081118277),Cxcl1(1.07121665148),Cxcl2(2.13959613136)
GO:0050729	positive regulation of inflammatory response	biological process	6/108	83/20960	4.5e-06	0.0011842	ENSMUSG00000000982(1.10349073767),ENSMUSG00000004814(1.38708074443),ENSMUSG00000024401(2.01854601222),ENSMUSG00000027398(2.23184333867),ENSMUSG00000050732(1.01439278984),ENSMUSG00000056071(3.74300657055)	Ccl3(1.10349073767),Ccl24(1.38708074443),Tnf(2.01854601222),Il1b(2.23184333867),Vamp8(1.01439278984),S100a9(3.74300657055)
GO:2000026	regulation of multicellular organismal development	biological process	24/108	1699/20960	4.5e-06	0.0011842	ENSMUSG00000000982(1.10349073767),ENSMUSG00000004814(1.38708074443),ENSMUSG00000015396(1.30543114616),ENSMUSG00000018822(1.02068564243),ENSMUSG00000018899(1.17311971642),ENSMUSG00000024401(2.01854601222),ENSMUSG00000024610(1.18339186465),ENSMUSG00000027398(2.23184333867),ENSMUSG00000027399(1.2300623294),ENSMUSG00000029380(1.07121665148),ENSMUSG00000030413(1.60068619058),ENSMUSG00000031980(1.24104…	Ccl3(1.10349073767),Ccl24(1.38708074443),Cd83(1.30543114616),Sfrp5(1.02068564243),Irf1(1.17311971642),Tnf(2.01854601222),Cd74(1.18339186465),Il1b(2.23184333867),Il1a(1.2300623294),Cxcl1(1.07121665148),Pglyrp1(1.60068619058),Agt(1.2410401374),Tnfsf9(1.57818275133),Nfkbid(1.63079719802),Lrg1(1.26760588989),Rap1gap2(1.53941934459),Cldn5(1.33439173664),Tspo(1.25369591216),Ctla2a(1.40166784619),Hes5(1…
GO:0009110	vitamin biosynthetic process	biological process	4/108	22/20960	4.5e-06	0.0011842	ENSMUSG00000017754(1.05566043749),ENSMUSG00000024401(2.01854601222),ENSMUSG00000027398(2.23184333867),ENSMUSG00000096145(1.88913229544)	Pltp(1.05566043749),Tnf(2.01854601222),Il1b(2.23184333867),Vkorc1(1.88913229544)
GO:0010033	response to organic substance	biological process	32/108	2740/20960	4.8e-06	0.00122104	ENSMUSG00000000982(1.10349073767),ENSMUSG00000004814(1.38708074443),ENSMUSG00000009281(1.18585502072),ENSMUSG00000015090(1.03832905671),ENSMUSG00000015396(1.30543114616),ENSMUSG00000018566(1.29246266453),ENSMUSG00000018899(1.17311971642),ENSMUSG00000018930(1.26467824208),ENSMUSG00000019987(1.15360652935),ENSMUSG00000020182(1.37169582682),ENSMUSG00000024190(1.3576263612),ENSMUSG00000024401(2.01854…	Ccl3(1.10349073767),Ccl24(1.38708074443),Rarres2(1.18585502072),Ptgds(1.03832905671),Cd83(1.30543114616),Slc2a4(1.29246266453),Irf1(1.17311971642),Ccl4(1.26467824208),Arg1(1.15360652935),Ddc(1.37169582682),Dusp1(1.3576263612),Tnf(2.01854601222),Cd74(1.18339186465),Atf3(1.02413510307),Il1b(2.23184333867),Il1a(1.2300623294),Cxcl3(1.90081118277),Cxcl1(1.07121665148),Agt(1.2410401374),Ucp2(1.10502550…
GO:0040011	locomotion	biological process	22/108	1468/20960	4.8e-06	0.00122104	ENSMUSG00000000982(1.10349073767),ENSMUSG00000004814(1.38708074443),ENSMUSG00000009281(1.18585502072),ENSMUSG00000017754(1.05566043749),ENSMUSG00000018930(1.26467824208),ENSMUSG00000024401(2.01854601222),ENSMUSG00000024610(1.18339186465),ENSMUSG00000027398(2.23184333867),ENSMUSG00000027399(1.2300623294),ENSMUSG00000029379(1.90081118277),ENSMUSG00000029380(1.07121665148),ENSMUSG00000031980(1.24104…	Ccl3(1.10349073767),Ccl24(1.38708074443),Rarres2(1.18585502072),Pltp(1.05566043749),Ccl4(1.26467824208),Tnf(2.01854601222),Cd74(1.18339186465),Il1b(2.23184333867),Il1a(1.2300623294),Cxcl3(1.90081118277),Cxcl1(1.07121665148),Agt(1.2410401374),Cmtm7(1.00952443708),Pla2g3(1.1529761793),Saa3(1.35416086652),Tspo(1.25369591216),Ccrl2(1.95120909162),Ier2(1.18211947965),Cklf(1.00654304778),S100a9(3.74300…
GO:0071216	cellular response to biotic stimulus	biological process	8/108	188/20960	5.9e-06	0.00147626	ENSMUSG00000000982(1.10349073767),ENSMUSG00000019987(1.15360652935),ENSMUSG00000024401(2.01854601222),ENSMUSG00000027398(2.23184333867),ENSMUSG00000029379(1.90081118277),ENSMUSG00000041736(1.25369591216),ENSMUSG00000056501(1.12787244825),ENSMUSG00000058427(2.13959613136)	Ccl3(1.10349073767),Arg1(1.15360652935),Tnf(2.01854601222),Il1b(2.23184333867),Cxcl3(1.90081118277),Tspo(1.25369591216),Cebpb(1.12787244825),Cxcl2(2.13959613136)
GO:0042136	neurotransmitter biosynthetic process	biological process	6/108	88/20960	6.3e-06	0.00155053	ENSMUSG00000020182(1.37169582682),ENSMUSG00000024401(2.01854601222),ENSMUSG00000027398(2.23184333867),ENSMUSG00000031980(1.2410401374),ENSMUSG00000041736(1.25369591216),ENSMUSG00000055148(2.20037003823)	Ddc(1.37169582682),Tnf(2.01854601222),Il1b(2.23184333867),Agt(1.2410401374),Tspo(1.25369591216),Klf2(2.20037003823)
GO:0050994	regulation of lipid catabolic process	biological process	5/108	51/20960	6.4e-06	0.00155053	ENSMUSG00000009281(1.18585502072),ENSMUSG00000019689(1.00658619746),ENSMUSG00000024401(2.01854601222),ENSMUSG00000027398(2.23184333867),ENSMUSG00000040564(1.10656347455)	Rarres2(1.18585502072),Fmc1(1.00658619746),Tnf(2.01854601222),Il1b(2.23184333867),Apoc1(1.10656347455)
GO:0048870	cell motility	biological process	20/108	1269/20960	6.7e-06	0.00157186	ENSMUSG00000000982(1.10349073767),ENSMUSG00000004814(1.38708074443),ENSMUSG00000009281(1.18585502072),ENSMUSG00000017754(1.05566043749),ENSMUSG00000018930(1.26467824208),ENSMUSG00000024401(2.01854601222),ENSMUSG00000024610(1.18339186465),ENSMUSG00000027398(2.23184333867),ENSMUSG00000027399(1.2300623294),ENSMUSG00000029379(1.90081118277),ENSMUSG00000029380(1.07121665148),ENSMUSG00000031980(1.24104…	Ccl3(1.10349073767),Ccl24(1.38708074443),Rarres2(1.18585502072),Pltp(1.05566043749),Ccl4(1.26467824208),Tnf(2.01854601222),Cd74(1.18339186465),Il1b(2.23184333867),Il1a(1.2300623294),Cxcl3(1.90081118277),Cxcl1(1.07121665148),Agt(1.2410401374),Pla2g3(1.1529761793),Saa3(1.35416086652),Tspo(1.25369591216),Ier2(1.18211947965),Cklf(1.00654304778),S100a9(3.74300657055),Cxcl2(2.13959613136),Erdr1(1.75802…
GO:0051674	localization of cell	biological process	20/108	1269/20960	6.7e-06	0.00157186	ENSMUSG00000000982(1.10349073767),ENSMUSG00000004814(1.38708074443),ENSMUSG00000009281(1.18585502072),ENSMUSG00000017754(1.05566043749),ENSMUSG00000018930(1.26467824208),ENSMUSG00000024401(2.01854601222),ENSMUSG00000024610(1.18339186465),ENSMUSG00000027398(2.23184333867),ENSMUSG00000027399(1.2300623294),ENSMUSG00000029379(1.90081118277),ENSMUSG00000029380(1.07121665148),ENSMUSG00000031980(1.24104…	Ccl3(1.10349073767),Ccl24(1.38708074443),Rarres2(1.18585502072),Pltp(1.05566043749),Ccl4(1.26467824208),Tnf(2.01854601222),Cd74(1.18339186465),Il1b(2.23184333867),Il1a(1.2300623294),Cxcl3(1.90081118277),Cxcl1(1.07121665148),Agt(1.2410401374),Pla2g3(1.1529761793),Saa3(1.35416086652),Tspo(1.25369591216),Ier2(1.18211947965),Cklf(1.00654304778),S100a9(3.74300657055),Cxcl2(2.13959613136),Erdr1(1.75802…
GO:0048534	hematopoietic or lymphoid organ development	biological process	16/108	846/20960	6.8e-06	0.00157186	ENSMUSG00000000982(1.10349073767),ENSMUSG00000015396(1.30543114616),ENSMUSG00000018899(1.17311971642),ENSMUSG00000024401(2.01854601222),ENSMUSG00000024610(1.18339186465),ENSMUSG00000029380(1.07121665148),ENSMUSG00000030144(1.21997396331),ENSMUSG00000030413(1.60068619058),ENSMUSG00000032436(1.00952443708),ENSMUSG00000035678(1.57818275133),ENSMUSG00000036931(1.63079719802),ENSMUSG00000044258(1.4016…	Ccl3(1.10349073767),Cd83(1.30543114616),Irf1(1.17311971642),Tnf(2.01854601222),Cd74(1.18339186465),Cxcl1(1.07121665148),Clec4d(1.21997396331),Pglyrp1(1.60068619058),Cmtm7(1.00952443708),Tnfsf9(1.57818275133),Nfkbid(1.63079719802),Ctla2a(1.40166784619),Hes5(1.14271687268),Klf2(2.20037003823),Cebpb(1.12787244825),Bcl2a1d(1.96443844766)
GO:0001775	cell activation	biological process	17/108	948/20960	6.9e-06	0.00157186	ENSMUSG00000000982(1.10349073767),ENSMUSG00000015396(1.30543114616),ENSMUSG00000018899(1.17311971642),ENSMUSG00000024610(1.18339186465),ENSMUSG00000027398(2.23184333867),ENSMUSG00000030144(1.21997396331),ENSMUSG00000030413(1.60068619058),ENSMUSG00000032436(1.00952443708),ENSMUSG00000034579(1.1529761793),ENSMUSG00000035678(1.57818275133),ENSMUSG00000036931(1.63079719802),ENSMUSG00000044258(1.40166…	Ccl3(1.10349073767),Cd83(1.30543114616),Irf1(1.17311971642),Cd74(1.18339186465),Il1b(2.23184333867),Clec4d(1.21997396331),Pglyrp1(1.60068619058),Cmtm7(1.00952443708),Pla2g3(1.1529761793),Tnfsf9(1.57818275133),Nfkbid(1.63079719802),Ctla2a(1.40166784619),Vamp8(1.01439278984),Cebpb(1.12787244825),Lst1(1.06516593474),Bcl2a1d(1.96443844766),Gm42742(1.78687763355)
GO:0045428	regulation of nitric oxide biosynthetic process	biological process	5/108	52/20960	7.1e-06	0.00159364	ENSMUSG00000024401(2.01854601222),ENSMUSG00000027398(2.23184333867),ENSMUSG00000031980(1.2410401374),ENSMUSG00000041736(1.25369591216),ENSMUSG00000055148(2.20037003823)	Tnf(2.01854601222),Il1b(2.23184333867),Agt(1.2410401374),Tspo(1.25369591216),Klf2(2.20037003823)
GO:0048583	regulation of response to stimulus	biological process	35/108	3241/20960	8.4e-06	0.0018581	ENSMUSG00000000982(1.10349073767),ENSMUSG00000001020(1.28491546636),ENSMUSG00000003541(1.31195969497),ENSMUSG00000004814(1.38708074443),ENSMUSG00000009281(1.18585502072),ENSMUSG00000018822(1.02068564243),ENSMUSG00000018899(1.17311971642),ENSMUSG00000018930(1.26467824208),ENSMUSG00000019987(1.15360652935),ENSMUSG00000021186(1.15986607356),ENSMUSG00000024190(1.3576263612),ENSMUSG00000024401(2.01854…	Ccl3(1.10349073767),S100a4(1.28491546636),Ier3(1.31195969497),Ccl24(1.38708074443),Rarres2(1.18585502072),Sfrp5(1.02068564243),Irf1(1.17311971642),Ccl4(1.26467824208),Arg1(1.15360652935),Fbln5(1.15986607356),Dusp1(1.3576263612),Tnf(2.01854601222),Cd74(1.18339186465),Atf3(1.02413510307),Il1b(2.23184333867),Cxcl3(1.90081118277),Cxcl1(1.07121665148),Clec4d(1.21997396331),Pglyrp1(1.60068619058),Agt(1…
GO:0090322	regulation of superoxide metabolic process	biological process	4/108	26/20960	9.1e-06	0.00198419	ENSMUSG00000021186(1.15986607356),ENSMUSG00000024401(2.01854601222),ENSMUSG00000029380(1.07121665148),ENSMUSG00000031980(1.2410401374)	Fbln5(1.15986607356),Tnf(2.01854601222),Cxcl1(1.07121665148),Agt(1.2410401374)
GO:0008285	negative regulation of cell proliferation	biological process	13/108	582/20960	9.4e-06	0.00202074	ENSMUSG00000015090(1.03832905671),ENSMUSG00000018822(1.02068564243),ENSMUSG00000018899(1.17311971642),ENSMUSG00000024401(2.01854601222),ENSMUSG00000025289(1.00929152963),ENSMUSG00000027398(2.23184333867),ENSMUSG00000027399(1.2300623294),ENSMUSG00000041736(1.25369591216),ENSMUSG00000056501(1.12787244825),ENSMUSG00000058755(1.28960403877),ENSMUSG00000072620(1.06151837912),ENSMUSG00000073412(1.06516…	Ptgds(1.03832905671),Sfrp5(1.02068564243),Irf1(1.17311971642),Tnf(2.01854601222),Prdx4(1.00929152963),Il1b(2.23184333867),Il1a(1.2300623294),Tspo(1.25369591216),Cebpb(1.12787244825),Osm(1.28960403877),Slfn2(1.06151837912),Lst1(1.06516593474),Erdr1(1.7580206075)
GO:0090023	positive regulation of neutrophil chemotaxis	biological process	4/108	27/20960	1.1e-05	0.00226882	ENSMUSG00000024610(1.18339186465),ENSMUSG00000029379(1.90081118277),ENSMUSG00000029380(1.07121665148),ENSMUSG00000058427(2.13959613136)	Cd74(1.18339186465),Cxcl3(1.90081118277),Cxcl1(1.07121665148),Cxcl2(2.13959613136)
GO:0001660	fever generation	biological process	3/108	9/20960	1.1e-05	0.00226882	ENSMUSG00000024401(2.01854601222),ENSMUSG00000027398(2.23184333867),ENSMUSG00000027399(1.2300623294)	Tnf(2.01854601222),Il1b(2.23184333867),Il1a(1.2300623294)
GO:0030098	lymphocyte differentiation	biological process	10/108	342/20960	1.1e-05	0.00226882	ENSMUSG00000015396(1.30543114616),ENSMUSG00000018899(1.17311971642),ENSMUSG00000024610(1.18339186465),ENSMUSG00000030144(1.21997396331),ENSMUSG00000030413(1.60068619058),ENSMUSG00000032436(1.00952443708),ENSMUSG00000035678(1.57818275133),ENSMUSG00000036931(1.63079719802),ENSMUSG00000044258(1.40166784619),ENSMUSG00000099974(1.96443844766)	Cd83(1.30543114616),Irf1(1.17311971642),Cd74(1.18339186465),Clec4d(1.21997396331),Pglyrp1(1.60068619058),Cmtm7(1.00952443708),Tnfsf9(1.57818275133),Nfkbid(1.63079719802),Ctla2a(1.40166784619),Bcl2a1d(1.96443844766)
GO:2000377	regulation of reactive oxygen species metabolic process	biological process	7/108	148/20960	1.2e-05	0.00240995	ENSMUSG00000021186(1.15986607356),ENSMUSG00000024401(2.01854601222),ENSMUSG00000027398(2.23184333867),ENSMUSG00000029380(1.07121665148),ENSMUSG00000031980(1.2410401374),ENSMUSG00000041736(1.25369591216),ENSMUSG00000055148(2.20037003823)	Fbln5(1.15986607356),Tnf(2.01854601222),Il1b(2.23184333867),Cxcl1(1.07121665148),Agt(1.2410401374),Tspo(1.25369591216),Klf2(2.20037003823)
GO:0007159	leukocyte cell-cell adhesion	biological process	9/108	273/20960	1.2e-05	0.00240995	ENSMUSG00000015396(1.30543114616),ENSMUSG00000018899(1.17311971642),ENSMUSG00000024401(2.01854601222),ENSMUSG00000024610(1.18339186465),ENSMUSG00000027398(2.23184333867),ENSMUSG00000035678(1.57818275133),ENSMUSG00000036931(1.63079719802),ENSMUSG00000056071(3.74300657055),ENSMUSG00000056501(1.12787244825)	Cd83(1.30543114616),Irf1(1.17311971642),Tnf(2.01854601222),Cd74(1.18339186465),Il1b(2.23184333867),Tnfsf9(1.57818275133),Nfkbid(1.63079719802),S100a9(3.74300657055),Cebpb(1.12787244825)
GO:0006809	nitric oxide biosynthetic process	biological process	5/108	59/20960	1.3e-05	0.00257687	ENSMUSG00000024401(2.01854601222),ENSMUSG00000027398(2.23184333867),ENSMUSG00000031980(1.2410401374),ENSMUSG00000041736(1.25369591216),ENSMUSG00000055148(2.20037003823)	Tnf(2.01854601222),Il1b(2.23184333867),Agt(1.2410401374),Tspo(1.25369591216),Klf2(2.20037003823)
GO:0003735	structural constituent of ribosome	molecular function	8/104	193/20651	6e-06	0.00266204	ENSMUSG00000025508(1.00303123706),ENSMUSG00000044424(1.05258768474),ENSMUSG00000046330(1.02634683244),ENSMUSG00000050299(1.07630738133),ENSMUSG00000055553(1.74099686899),ENSMUSG00000060143(1.11168897597),ENSMUSG00000068240(1.13618598775),ENSMUSG00000079641(1.00733122124)	Rplp2(1.00303123706),Gm9493(1.05258768474),Rpl37a(1.02634683244),Gm9843(1.07630738133),Kxd1(1.74099686899),Gm10076(1.11168897597),Gm11808(1.13618598775),Rpl39(1.00733122124)
GO:0001664	G-protein coupled receptor binding	molecular function	9/104	257/20651	6.1e-06	0.00266204	ENSMUSG00000000982(1.10349073767),ENSMUSG00000004814(1.38708074443),ENSMUSG00000018930(1.26467824208),ENSMUSG00000029379(1.90081118277),ENSMUSG00000029380(1.07121665148),ENSMUSG00000031980(1.2410401374),ENSMUSG00000043953(1.95120909162),ENSMUSG00000054400(1.00654304778),ENSMUSG00000058427(2.13959613136)	Ccl3(1.10349073767),Ccl24(1.38708074443),Ccl4(1.26467824208),Cxcl3(1.90081118277),Cxcl1(1.07121665148),Agt(1.2410401374),Ccrl2(1.95120909162),Cklf(1.00654304778),Cxcl2(2.13959613136)
GO:0071624	positive regulation of granulocyte chemotaxis	biological process	4/108	29/20960	1.4e-05	0.00273951	ENSMUSG00000024610(1.18339186465),ENSMUSG00000029379(1.90081118277),ENSMUSG00000029380(1.07121665148),ENSMUSG00000058427(2.13959613136)	Cd74(1.18339186465),Cxcl3(1.90081118277),Cxcl1(1.07121665148),Cxcl2(2.13959613136)
GO:0045619	regulation of lymphocyte differentiation	biological process	7/108	154/20960	1.5e-05	0.00289804	ENSMUSG00000015396(1.30543114616),ENSMUSG00000018899(1.17311971642),ENSMUSG00000024610(1.18339186465),ENSMUSG00000030413(1.60068619058),ENSMUSG00000035678(1.57818275133),ENSMUSG00000036931(1.63079719802),ENSMUSG00000044258(1.40166784619)	Cd83(1.30543114616),Irf1(1.17311971642),Cd74(1.18339186465),Pglyrp1(1.60068619058),Tnfsf9(1.57818275133),Nfkbid(1.63079719802),Ctla2a(1.40166784619)
GO:0001819	positive regulation of cytokine production	biological process	10/108	359/20960	1.7e-05	0.00320335	ENSMUSG00000000982(1.10349073767),ENSMUSG00000015396(1.30543114616),ENSMUSG00000018899(1.17311971642),ENSMUSG00000024401(2.01854601222),ENSMUSG00000024610(1.18339186465),ENSMUSG00000027398(2.23184333867),ENSMUSG00000027399(1.2300623294),ENSMUSG00000035678(1.57818275133),ENSMUSG00000043421(1.5468466471),ENSMUSG00000056501(1.12787244825)	Ccl3(1.10349073767),Cd83(1.30543114616),Irf1(1.17311971642),Tnf(2.01854601222),Cd74(1.18339186465),Il1b(2.23184333867),Il1a(1.2300623294),Tnfsf9(1.57818275133),Hilpda(1.5468466471),Cebpb(1.12787244825)
GO:0044283	small molecule biosynthetic process	biological process	13/108	615/20960	1.7e-05	0.00320335	ENSMUSG00000015090(1.03832905671),ENSMUSG00000017754(1.05566043749),ENSMUSG00000020377(1.0610436593),ENSMUSG00000020407(1.16748850661),ENSMUSG00000024401(2.01854601222),ENSMUSG00000024610(1.18339186465),ENSMUSG00000026628(1.02413510307),ENSMUSG00000027398(2.23184333867),ENSMUSG00000030826(1.04683358082),ENSMUSG00000040564(1.10656347455),ENSMUSG00000059040(1.04428519399),ENSMUSG00000073435(1.04212…	Ptgds(1.03832905671),Pltp(1.05566043749),Ltc4s(1.0610436593),Upp1(1.16748850661),Tnf(2.01854601222),Cd74(1.18339186465),Atf3(1.02413510307),Il1b(2.23184333867),Bcat2(1.04683358082),Apoc1(1.10656347455),Eno1b(1.04428519399),Nme3(1.04212515991),Vkorc1(1.88913229544)
GO:0050896	response to stimulus	biological process	68/108	8960/20960	1.8e-05	0.00335041	ENSMUSG00000000982(1.10349073767),ENSMUSG00000001020(1.28491546636),ENSMUSG00000002289(1.2446577444),ENSMUSG00000003541(1.31195969497),ENSMUSG00000004814(1.38708074443),ENSMUSG00000009281(1.18585502072),ENSMUSG00000015090(1.03832905671),ENSMUSG00000015396(1.30543114616),ENSMUSG00000018566(1.29246266453),ENSMUSG00000018822(1.02068564243),ENSMUSG00000018899(1.17311971642),ENSMUSG00000018930(1.26467…	Ccl3(1.10349073767),S100a4(1.28491546636),Angptl4(1.2446577444),Ier3(1.31195969497),Ccl24(1.38708074443),Rarres2(1.18585502072),Ptgds(1.03832905671),Cd83(1.30543114616),Slc2a4(1.29246266453),Sfrp5(1.02068564243),Irf1(1.17311971642),Ccl4(1.26467824208),Arg1(1.15360652935),Ddc(1.37169582682),Ltc4s(1.0610436593),Upp1(1.16748850661),Fbln5(1.15986607356),Dusp1(1.3576263612),Tnf(2.01854601222),Cd74(1.1…
GO:0006775	fat-soluble vitamin metabolic process	biological process	4/108	31/20960	1.9e-05	0.00349394	ENSMUSG00000017754(1.05566043749),ENSMUSG00000024401(2.01854601222),ENSMUSG00000027398(2.23184333867),ENSMUSG00000096145(1.88913229544)	Pltp(1.05566043749),Tnf(2.01854601222),Il1b(2.23184333867),Vkorc1(1.88913229544)
GO:0046209	nitric oxide metabolic process	biological process	5/108	64/20960	2e-05	0.00359129	ENSMUSG00000024401(2.01854601222),ENSMUSG00000027398(2.23184333867),ENSMUSG00000031980(1.2410401374),ENSMUSG00000041736(1.25369591216),ENSMUSG00000055148(2.20037003823)	Tnf(2.01854601222),Il1b(2.23184333867),Agt(1.2410401374),Tspo(1.25369591216),Klf2(2.20037003823)
GO:0072593	reactive oxygen species metabolic process	biological process	8/108	222/20960	2e-05	0.00359129	ENSMUSG00000021186(1.15986607356),ENSMUSG00000024401(2.01854601222),ENSMUSG00000025289(1.00929152963),ENSMUSG00000027398(2.23184333867),ENSMUSG00000029380(1.07121665148),ENSMUSG00000031980(1.2410401374),ENSMUSG00000041736(1.25369591216),ENSMUSG00000055148(2.20037003823)	Fbln5(1.15986607356),Tnf(2.01854601222),Prdx4(1.00929152963),Il1b(2.23184333867),Cxcl1(1.07121665148),Agt(1.2410401374),Tspo(1.25369591216),Klf2(2.20037003823)
GO:0032675	regulation of interleukin-6 production	biological process	6/108	109/20960	2.1e-05	0.00372701	ENSMUSG00000024401(2.01854601222),ENSMUSG00000027398(2.23184333867),ENSMUSG00000027399(1.2300623294),ENSMUSG00000035678(1.57818275133),ENSMUSG00000055148(2.20037003823),ENSMUSG00000056501(1.12787244825)	Tnf(2.01854601222),Il1b(2.23184333867),Il1a(1.2300623294),Tnfsf9(1.57818275133),Klf2(2.20037003823),Cebpb(1.12787244825)
GO:0048519	negative regulation of biological process	biological process	43/108	4613/20960	2.2e-05	0.00381575	ENSMUSG00000000982(1.10349073767),ENSMUSG00000002289(1.2446577444),ENSMUSG00000003541(1.31195969497),ENSMUSG00000015090(1.03832905671),ENSMUSG00000015396(1.30543114616),ENSMUSG00000018822(1.02068564243),ENSMUSG00000018899(1.17311971642),ENSMUSG00000018930(1.26467824208),ENSMUSG00000019689(1.00658619746),ENSMUSG00000024190(1.3576263612),ENSMUSG00000024401(2.01854601222),ENSMUSG00000024610(1.183391…	Ccl3(1.10349073767),Angptl4(1.2446577444),Ier3(1.31195969497),Ptgds(1.03832905671),Cd83(1.30543114616),Sfrp5(1.02068564243),Irf1(1.17311971642),Ccl4(1.26467824208),Fmc1(1.00658619746),Dusp1(1.3576263612),Tnf(2.01854601222),Cd74(1.18339186465),Prdx4(1.00929152963),Atf3(1.02413510307),Il1b(2.23184333867),Il1a(1.2300623294),Ppp1r35(1.03808900929),Pglyrp1(1.60068619058),Sin3b(1.07523846669),Agt(1.241…
GO:0046649	lymphocyte activation	biological process	14/108	728/20960	2.2e-05	0.00381575	ENSMUSG00000015396(1.30543114616),ENSMUSG00000018899(1.17311971642),ENSMUSG00000024610(1.18339186465),ENSMUSG00000027398(2.23184333867),ENSMUSG00000030144(1.21997396331),ENSMUSG00000030413(1.60068619058),ENSMUSG00000032436(1.00952443708),ENSMUSG00000035678(1.57818275133),ENSMUSG00000036931(1.63079719802),ENSMUSG00000044258(1.40166784619),ENSMUSG00000056501(1.12787244825),ENSMUSG00000073412(1.0651…	Cd83(1.30543114616),Irf1(1.17311971642),Cd74(1.18339186465),Il1b(2.23184333867),Clec4d(1.21997396331),Pglyrp1(1.60068619058),Cmtm7(1.00952443708),Tnfsf9(1.57818275133),Nfkbid(1.63079719802),Ctla2a(1.40166784619),Cebpb(1.12787244825),Lst1(1.06516593474),Bcl2a1d(1.96443844766),Gm42742(1.78687763355)
GO:0002694	regulation of leukocyte activation	biological process	12/108	544/20960	2.4e-05	0.00407013	ENSMUSG00000015396(1.30543114616),ENSMUSG00000018899(1.17311971642),ENSMUSG00000024610(1.18339186465),ENSMUSG00000027398(2.23184333867),ENSMUSG00000030413(1.60068619058),ENSMUSG00000035678(1.57818275133),ENSMUSG00000036931(1.63079719802),ENSMUSG00000044258(1.40166784619),ENSMUSG00000050732(1.01439278984),ENSMUSG00000056501(1.12787244825),ENSMUSG00000073412(1.06516593474),ENSMUSG00000107068(1.7868…	Cd83(1.30543114616),Irf1(1.17311971642),Cd74(1.18339186465),Il1b(2.23184333867),Pglyrp1(1.60068619058),Tnfsf9(1.57818275133),Nfkbid(1.63079719802),Ctla2a(1.40166784619),Vamp8(1.01439278984),Cebpb(1.12787244825),Lst1(1.06516593474),Gm42742(1.78687763355)
GO:0090022	regulation of neutrophil chemotaxis	biological process	4/108	33/20960	2.4e-05	0.00407013	ENSMUSG00000024610(1.18339186465),ENSMUSG00000029379(1.90081118277),ENSMUSG00000029380(1.07121665148),ENSMUSG00000058427(2.13959613136)	Cd74(1.18339186465),Cxcl3(1.90081118277),Cxcl1(1.07121665148),Cxcl2(2.13959613136)
GO:1903426	regulation of reactive oxygen species biosynthetic process	biological process	5/108	67/20960	2.5e-05	0.00410296	ENSMUSG00000024401(2.01854601222),ENSMUSG00000027398(2.23184333867),ENSMUSG00000031980(1.2410401374),ENSMUSG00000041736(1.25369591216),ENSMUSG00000055148(2.20037003823)	Tnf(2.01854601222),Il1b(2.23184333867),Agt(1.2410401374),Tspo(1.25369591216),Klf2(2.20037003823)
GO:1901566	organonitrogen compound biosynthetic process	biological process	22/108	1630/20960	2.5e-05	0.00410296	ENSMUSG00000019987(1.15360652935),ENSMUSG00000020182(1.37169582682),ENSMUSG00000020407(1.16748850661),ENSMUSG00000023143(1.08916005083),ENSMUSG00000024401(2.01854601222),ENSMUSG00000025508(1.00303123706),ENSMUSG00000027398(2.23184333867),ENSMUSG00000027399(1.2300623294),ENSMUSG00000030826(1.04683358082),ENSMUSG00000044424(1.05258768474),ENSMUSG00000046330(1.02634683244),ENSMUSG00000050299(1.07630…	Arg1(1.15360652935),Ddc(1.37169582682),Upp1(1.16748850661),Nagpa(1.08916005083),Tnf(2.01854601222),Rplp2(1.00303123706),Il1b(2.23184333867),Il1a(1.2300623294),Bcat2(1.04683358082),Gm9493(1.05258768474),Rpl37a(1.02634683244),Gm9843(1.07630738133),Oas1a(1.02044995209),Kxd1(1.74099686899),S100a9(3.74300657055),Cebpb(1.12787244825),Eno1b(1.04428519399),Gm10076(1.11168897597),Chst8(1.15561830887),Gm11…
GO:0002697	regulation of immune effector process	biological process	9/108	300/20960	2.5e-05	0.00410296	ENSMUSG00000018899(1.17311971642),ENSMUSG00000024401(2.01854601222),ENSMUSG00000024610(1.18339186465),ENSMUSG00000027398(2.23184333867),ENSMUSG00000029380(1.07121665148),ENSMUSG00000030413(1.60068619058),ENSMUSG00000050732(1.01439278984),ENSMUSG00000073411(1.04809316206),ENSMUSG00000107068(1.78687763355)	Irf1(1.17311971642),Tnf(2.01854601222),Cd74(1.18339186465),Il1b(2.23184333867),Cxcl1(1.07121665148),Pglyrp1(1.60068619058),Vamp8(1.01439278984),H2-D1(1.04809316206),Gm42742(1.78687763355)
GO:0010963	regulation of L-arginine import	biological process	2/108	2/20960	2.6e-05	0.00417724	ENSMUSG00000019987(1.15360652935),ENSMUSG00000031980(1.2410401374)	Arg1(1.15360652935),Agt(1.2410401374)
GO:0030217	T cell differentiation	biological process	8/108	231/20960	2.6e-05	0.00417724	ENSMUSG00000015396(1.30543114616),ENSMUSG00000018899(1.17311971642),ENSMUSG00000024610(1.18339186465),ENSMUSG00000030144(1.21997396331),ENSMUSG00000035678(1.57818275133),ENSMUSG00000036931(1.63079719802),ENSMUSG00000044258(1.40166784619),ENSMUSG00000099974(1.96443844766)	Cd83(1.30543114616),Irf1(1.17311971642),Cd74(1.18339186465),Clec4d(1.21997396331),Tnfsf9(1.57818275133),Nfkbid(1.63079719802),Ctla2a(1.40166784619),Bcl2a1d(1.96443844766)
GO:0048584	positive regulation of response to stimulus	biological process	24/108	1892/20960	2.7e-05	0.00429272	ENSMUSG00000000982(1.10349073767),ENSMUSG00000001020(1.28491546636),ENSMUSG00000004814(1.38708074443),ENSMUSG00000009281(1.18585502072),ENSMUSG00000018899(1.17311971642),ENSMUSG00000018930(1.26467824208),ENSMUSG00000024401(2.01854601222),ENSMUSG00000024610(1.18339186465),ENSMUSG00000026628(1.02413510307),ENSMUSG00000027398(2.23184333867),ENSMUSG00000029379(1.90081118277),ENSMUSG00000029380(1.0712…	Ccl3(1.10349073767),S100a4(1.28491546636),Ccl24(1.38708074443),Rarres2(1.18585502072),Irf1(1.17311971642),Ccl4(1.26467824208),Tnf(2.01854601222),Cd74(1.18339186465),Atf3(1.02413510307),Il1b(2.23184333867),Cxcl3(1.90081118277),Cxcl1(1.07121665148),Pglyrp1(1.60068619058),Agt(1.2410401374),Lrg1(1.26760588989),Hes5(1.14271687268),Vamp8(1.01439278984),S100a9(3.74300657055),Cxcl2(2.13959613136),Osm(1.2…
GO:0032635	interleukin-6 production	biological process	6/108	114/20960	2.8e-05	0.00431681	ENSMUSG00000024401(2.01854601222),ENSMUSG00000027398(2.23184333867),ENSMUSG00000027399(1.2300623294),ENSMUSG00000035678(1.57818275133),ENSMUSG00000055148(2.20037003823),ENSMUSG00000056501(1.12787244825)	Tnf(2.01854601222),Il1b(2.23184333867),Il1a(1.2300623294),Tnfsf9(1.57818275133),Klf2(2.20037003823),Cebpb(1.12787244825)
GO:1901550	regulation of endothelial cell development	biological process	3/108	12/20960	2.8e-05	0.00431681	ENSMUSG00000024401(2.01854601222),ENSMUSG00000027398(2.23184333867),ENSMUSG00000041378(1.33439173664)	Tnf(2.01854601222),Il1b(2.23184333867),Cldn5(1.33439173664)
GO:1903140	regulation of establishment of endothelial barrier	biological process	3/108	12/20960	2.8e-05	0.00431681	ENSMUSG00000024401(2.01854601222),ENSMUSG00000027398(2.23184333867),ENSMUSG00000041378(1.33439173664)	Tnf(2.01854601222),Il1b(2.23184333867),Cldn5(1.33439173664)
GO:2001057	reactive nitrogen species metabolic process	biological process	5/108	69/20960	2.9e-05	0.00442627	ENSMUSG00000024401(2.01854601222),ENSMUSG00000027398(2.23184333867),ENSMUSG00000031980(1.2410401374),ENSMUSG00000041736(1.25369591216),ENSMUSG00000055148(2.20037003823)	Tnf(2.01854601222),Il1b(2.23184333867),Agt(1.2410401374),Tspo(1.25369591216),Klf2(2.20037003823)
GO:0031347	regulation of defense response	biological process	11/108	468/20960	3e-05	0.00453356	ENSMUSG00000000982(1.10349073767),ENSMUSG00000004814(1.38708074443),ENSMUSG00000018899(1.17311971642),ENSMUSG00000024401(2.01854601222),ENSMUSG00000024610(1.18339186465),ENSMUSG00000027398(2.23184333867),ENSMUSG00000029380(1.07121665148),ENSMUSG00000030413(1.60068619058),ENSMUSG00000044258(1.40166784619),ENSMUSG00000050732(1.01439278984),ENSMUSG00000056071(3.74300657055)	Ccl3(1.10349073767),Ccl24(1.38708074443),Irf1(1.17311971642),Tnf(2.01854601222),Cd74(1.18339186465),Il1b(2.23184333867),Cxcl1(1.07121665148),Pglyrp1(1.60068619058),Ctla2a(1.40166784619),Vamp8(1.01439278984),S100a9(3.74300657055)
GO:0050920	regulation of chemotaxis	biological process	7/108	173/20960	3.2e-05	0.00478839	ENSMUSG00000000982(1.10349073767),ENSMUSG00000009281(1.18585502072),ENSMUSG00000018930(1.26467824208),ENSMUSG00000024610(1.18339186465),ENSMUSG00000029379(1.90081118277),ENSMUSG00000029380(1.07121665148),ENSMUSG00000058427(2.13959613136)	Ccl3(1.10349073767),Rarres2(1.18585502072),Ccl4(1.26467824208),Cd74(1.18339186465),Cxcl3(1.90081118277),Cxcl1(1.07121665148),Cxcl2(2.13959613136)
GO:0002699	positive regulation of immune effector process	biological process	7/108	174/20960	3.3e-05	0.00489009	ENSMUSG00000018899(1.17311971642),ENSMUSG00000024401(2.01854601222),ENSMUSG00000024610(1.18339186465),ENSMUSG00000029380(1.07121665148),ENSMUSG00000050732(1.01439278984),ENSMUSG00000073411(1.04809316206),ENSMUSG00000107068(1.78687763355)	Irf1(1.17311971642),Tnf(2.01854601222),Cd74(1.18339186465),Cxcl1(1.07121665148),Vamp8(1.01439278984),H2-D1(1.04809316206),Gm42742(1.78687763355)
GO:0046903	secretion	biological process	16/108	965/20960	3.4e-05	0.00498983	ENSMUSG00000000982(1.10349073767),ENSMUSG00000021186(1.15986607356),ENSMUSG00000021280(1.28975924559),ENSMUSG00000023143(1.08916005083),ENSMUSG00000024401(2.01854601222),ENSMUSG00000024610(1.18339186465),ENSMUSG00000027398(2.23184333867),ENSMUSG00000027399(1.2300623294),ENSMUSG00000031980(1.2410401374),ENSMUSG00000033685(1.10502550292),ENSMUSG00000034579(1.1529761793),ENSMUSG00000050732(1.0143927…	Ccl3(1.10349073767),Fbln5(1.15986607356),Exoc3l4(1.28975924559),Nagpa(1.08916005083),Tnf(2.01854601222),Cd74(1.18339186465),Il1b(2.23184333867),Il1a(1.2300623294),Agt(1.2410401374),Ucp2(1.10502550292),Pla2g3(1.1529761793),Vamp8(1.01439278984),Cklf(1.00654304778),S100a9(3.74300657055),Osm(1.28960403877),Vamp5(1.15426593568)
GO:1903708	positive regulation of hemopoiesis	biological process	7/108	177/20960	3.7e-05	0.00537839	ENSMUSG00000000982(1.10349073767),ENSMUSG00000015396(1.30543114616),ENSMUSG00000018899(1.17311971642),ENSMUSG00000024401(2.01854601222),ENSMUSG00000024610(1.18339186465),ENSMUSG00000029380(1.07121665148),ENSMUSG00000035678(1.57818275133)	Ccl3(1.10349073767),Cd83(1.30543114616),Irf1(1.17311971642),Tnf(2.01854601222),Cd74(1.18339186465),Cxcl1(1.07121665148),Tnfsf9(1.57818275133)
GO:0032496	response to lipopolysaccharide	biological process	9/108	318/20960	4e-05	0.00574113	ENSMUSG00000000982(1.10349073767),ENSMUSG00000019987(1.15360652935),ENSMUSG00000024401(2.01854601222),ENSMUSG00000027398(2.23184333867),ENSMUSG00000029379(1.90081118277),ENSMUSG00000029380(1.07121665148),ENSMUSG00000041736(1.25369591216),ENSMUSG00000056501(1.12787244825),ENSMUSG00000058427(2.13959613136)	Ccl3(1.10349073767),Arg1(1.15360652935),Tnf(2.01854601222),Il1b(2.23184333867),Cxcl3(1.90081118277),Cxcl1(1.07121665148),Tspo(1.25369591216),Cebpb(1.12787244825),Cxcl2(2.13959613136)
GO:0050865	regulation of cell activation	biological process	12/108	574/20960	4.1e-05	0.00574113	ENSMUSG00000015396(1.30543114616),ENSMUSG00000018899(1.17311971642),ENSMUSG00000024610(1.18339186465),ENSMUSG00000027398(2.23184333867),ENSMUSG00000030413(1.60068619058),ENSMUSG00000035678(1.57818275133),ENSMUSG00000036931(1.63079719802),ENSMUSG00000044258(1.40166784619),ENSMUSG00000050732(1.01439278984),ENSMUSG00000056501(1.12787244825),ENSMUSG00000073412(1.06516593474),ENSMUSG00000107068(1.7868…	Cd83(1.30543114616),Irf1(1.17311971642),Cd74(1.18339186465),Il1b(2.23184333867),Pglyrp1(1.60068619058),Tnfsf9(1.57818275133),Nfkbid(1.63079719802),Ctla2a(1.40166784619),Vamp8(1.01439278984),Cebpb(1.12787244825),Lst1(1.06516593474),Gm42742(1.78687763355)
GO:0044403	symbiont process	biological process	9/108	319/20960	4.1e-05	0.00574113	ENSMUSG00000000982(1.10349073767),ENSMUSG00000018930(1.26467824208),ENSMUSG00000024401(2.01854601222),ENSMUSG00000024610(1.18339186465),ENSMUSG00000029380(1.07121665148),ENSMUSG00000030413(1.60068619058),ENSMUSG00000050732(1.01439278984),ENSMUSG00000052776(1.02044995209),ENSMUSG00000064326(1.159093888)	Ccl3(1.10349073767),Ccl4(1.26467824208),Tnf(2.01854601222),Cd74(1.18339186465),Cxcl1(1.07121665148),Pglyrp1(1.60068619058),Vamp8(1.01439278984),Oas1a(1.02044995209),Siva1(1.159093888)
GO:0030335	positive regulation of cell migration	biological process	10/108	399/20960	4.1e-05	0.00574113	ENSMUSG00000000982(1.10349073767),ENSMUSG00000004814(1.38708074443),ENSMUSG00000009281(1.18585502072),ENSMUSG00000018930(1.26467824208),ENSMUSG00000024610(1.18339186465),ENSMUSG00000027399(1.2300623294),ENSMUSG00000029379(1.90081118277),ENSMUSG00000029380(1.07121665148),ENSMUSG00000031980(1.2410401374),ENSMUSG00000058427(2.13959613136)	Ccl3(1.10349073767),Ccl24(1.38708074443),Rarres2(1.18585502072),Ccl4(1.26467824208),Cd74(1.18339186465),Il1a(1.2300623294),Cxcl3(1.90081118277),Cxcl1(1.07121665148),Agt(1.2410401374),Cxcl2(2.13959613136)
GO:1903037	regulation of leukocyte cell-cell adhesion	biological process	8/108	247/20960	4.2e-05	0.00577519	ENSMUSG00000015396(1.30543114616),ENSMUSG00000018899(1.17311971642),ENSMUSG00000024401(2.01854601222),ENSMUSG00000024610(1.18339186465),ENSMUSG00000027398(2.23184333867),ENSMUSG00000035678(1.57818275133),ENSMUSG00000036931(1.63079719802),ENSMUSG00000056501(1.12787244825)	Cd83(1.30543114616),Irf1(1.17311971642),Tnf(2.01854601222),Cd74(1.18339186465),Il1b(2.23184333867),Tnfsf9(1.57818275133),Nfkbid(1.63079719802),Cebpb(1.12787244825)
GO:0051249	regulation of lymphocyte activation	biological process	11/108	486/20960	4.2e-05	0.00577519	ENSMUSG00000015396(1.30543114616),ENSMUSG00000018899(1.17311971642),ENSMUSG00000024610(1.18339186465),ENSMUSG00000027398(2.23184333867),ENSMUSG00000030413(1.60068619058),ENSMUSG00000035678(1.57818275133),ENSMUSG00000036931(1.63079719802),ENSMUSG00000044258(1.40166784619),ENSMUSG00000056501(1.12787244825),ENSMUSG00000073412(1.06516593474),ENSMUSG00000107068(1.78687763355)	Cd83(1.30543114616),Irf1(1.17311971642),Cd74(1.18339186465),Il1b(2.23184333867),Pglyrp1(1.60068619058),Tnfsf9(1.57818275133),Nfkbid(1.63079719802),Ctla2a(1.40166784619),Cebpb(1.12787244825),Lst1(1.06516593474),Gm42742(1.78687763355)
GO:0045429	positive regulation of nitric oxide biosynthetic process	biological process	4/108	38/20960	4.3e-05	0.00580804	ENSMUSG00000024401(2.01854601222),ENSMUSG00000027398(2.23184333867),ENSMUSG00000031980(1.2410401374),ENSMUSG00000055148(2.20037003823)	Tnf(2.01854601222),Il1b(2.23184333867),Agt(1.2410401374),Klf2(2.20037003823)
GO:1904407	positive regulation of nitric oxide metabolic process	biological process	4/108	38/20960	4.3e-05	0.00580804	ENSMUSG00000024401(2.01854601222),ENSMUSG00000027398(2.23184333867),ENSMUSG00000031980(1.2410401374),ENSMUSG00000055148(2.20037003823)	Tnf(2.01854601222),Il1b(2.23184333867),Agt(1.2410401374),Klf2(2.20037003823)
GO:0050727	regulation of inflammatory response	biological process	8/108	249/20960	4.5e-05	0.00602487	ENSMUSG00000000982(1.10349073767),ENSMUSG00000004814(1.38708074443),ENSMUSG00000024401(2.01854601222),ENSMUSG00000027398(2.23184333867),ENSMUSG00000030413(1.60068619058),ENSMUSG00000044258(1.40166784619),ENSMUSG00000050732(1.01439278984),ENSMUSG00000056071(3.74300657055)	Ccl3(1.10349073767),Ccl24(1.38708074443),Tnf(2.01854601222),Il1b(2.23184333867),Pglyrp1(1.60068619058),Ctla2a(1.40166784619),Vamp8(1.01439278984),S100a9(3.74300657055)
GO:0051250	negative regulation of lymphocyte activation	biological process	6/108	125/20960	4.6e-05	0.0061052	ENSMUSG00000018899(1.17311971642),ENSMUSG00000024610(1.18339186465),ENSMUSG00000030413(1.60068619058),ENSMUSG00000036931(1.63079719802),ENSMUSG00000056501(1.12787244825),ENSMUSG00000073412(1.06516593474)	Irf1(1.17311971642),Cd74(1.18339186465),Pglyrp1(1.60068619058),Nfkbid(1.63079719802),Cebpb(1.12787244825),Lst1(1.06516593474)
GO:0008219	cell death	biological process	23/108	1826/20960	4.7e-05	0.00618415	ENSMUSG00000000982(1.10349073767),ENSMUSG00000002289(1.2446577444),ENSMUSG00000003541(1.31195969497),ENSMUSG00000018899(1.17311971642),ENSMUSG00000024190(1.3576263612),ENSMUSG00000024401(2.01854601222),ENSMUSG00000024610(1.18339186465),ENSMUSG00000026628(1.02413510307),ENSMUSG00000027398(2.23184333867),ENSMUSG00000027399(1.2300623294),ENSMUSG00000030413(1.60068619058),ENSMUSG00000031980(1.2410401…	Ccl3(1.10349073767),Angptl4(1.2446577444),Ier3(1.31195969497),Irf1(1.17311971642),Dusp1(1.3576263612),Tnf(2.01854601222),Cd74(1.18339186465),Atf3(1.02413510307),Il1b(2.23184333867),Il1a(1.2300623294),Pglyrp1(1.60068619058),Agt(1.2410401374),Ucp2(1.10502550292),Nfkbid(1.63079719802),Tspo(1.25369591216),S100a9(3.74300657055),Cebpb(1.12787244825),Cxcl2(2.13959613136),Osm(1.28960403877),Klk8(1.014086…
GO:0043900	regulation of multi-organism process	biological process	9/108	326/20960	4.8e-05	0.00626174	ENSMUSG00000000982(1.10349073767),ENSMUSG00000015090(1.03832905671),ENSMUSG00000018930(1.26467824208),ENSMUSG00000024401(2.01854601222),ENSMUSG00000024610(1.18339186465),ENSMUSG00000025289(1.00929152963),ENSMUSG00000027398(2.23184333867),ENSMUSG00000029380(1.07121665148),ENSMUSG00000052776(1.02044995209)	Ccl3(1.10349073767),Ptgds(1.03832905671),Ccl4(1.26467824208),Tnf(2.01854601222),Cd74(1.18339186465),Prdx4(1.00929152963),Il1b(2.23184333867),Cxcl1(1.07121665148),Oas1a(1.02044995209)
GO:0045580	regulation of T cell differentiation	biological process	6/108	126/20960	4.9e-05	0.00628477	ENSMUSG00000015396(1.30543114616),ENSMUSG00000018899(1.17311971642),ENSMUSG00000024610(1.18339186465),ENSMUSG00000035678(1.57818275133),ENSMUSG00000036931(1.63079719802),ENSMUSG00000044258(1.40166784619)	Cd83(1.30543114616),Irf1(1.17311971642),Cd74(1.18339186465),Tnfsf9(1.57818275133),Nfkbid(1.63079719802),Ctla2a(1.40166784619)
GO:0048731	system development	biological process	40/108	4283/20960	4.9e-05	0.00628477	ENSMUSG00000000982(1.10349073767),ENSMUSG00000002289(1.2446577444),ENSMUSG00000004814(1.38708074443),ENSMUSG00000009281(1.18585502072),ENSMUSG00000015396(1.30543114616),ENSMUSG00000018822(1.02068564243),ENSMUSG00000018899(1.17311971642),ENSMUSG00000019987(1.15360652935),ENSMUSG00000024401(2.01854601222),ENSMUSG00000024610(1.18339186465),ENSMUSG00000025289(1.00929152963),ENSMUSG00000026628(1.02413…	Ccl3(1.10349073767),Angptl4(1.2446577444),Ccl24(1.38708074443),Rarres2(1.18585502072),Cd83(1.30543114616),Sfrp5(1.02068564243),Irf1(1.17311971642),Arg1(1.15360652935),Tnf(2.01854601222),Cd74(1.18339186465),Prdx4(1.00929152963),Atf3(1.02413510307),Il1b(2.23184333867),Il1a(1.2300623294),Cxcl1(1.07121665148),Clec4d(1.21997396331),Pglyrp1(1.60068619058),Agt(1.2410401374),Cmtm7(1.00952443708),Ucp2(1.1…
GO:0044419	interspecies interaction between organisms	biological process	9/108	328/20960	5.1e-05	0.00648678	ENSMUSG00000000982(1.10349073767),ENSMUSG00000018930(1.26467824208),ENSMUSG00000024401(2.01854601222),ENSMUSG00000024610(1.18339186465),ENSMUSG00000029380(1.07121665148),ENSMUSG00000030413(1.60068619058),ENSMUSG00000050732(1.01439278984),ENSMUSG00000052776(1.02044995209),ENSMUSG00000064326(1.159093888)	Ccl3(1.10349073767),Ccl4(1.26467824208),Tnf(2.01854601222),Cd74(1.18339186465),Cxcl1(1.07121665148),Pglyrp1(1.60068619058),Vamp8(1.01439278984),Oas1a(1.02044995209),Siva1(1.159093888)
GO:0006953	acute-phase response	biological process	4/108	40/20960	5.3e-05	0.00668545	ENSMUSG00000024401(2.01854601222),ENSMUSG00000027398(2.23184333867),ENSMUSG00000027399(1.2300623294),ENSMUSG00000040026(1.35416086652)	Tnf(2.01854601222),Il1b(2.23184333867),Il1a(1.2300623294),Saa3(1.35416086652)
GO:0007275	multicellular organism development	biological process	43/108	4783/20960	5.5e-05	0.00688086	ENSMUSG00000000982(1.10349073767),ENSMUSG00000002289(1.2446577444),ENSMUSG00000004814(1.38708074443),ENSMUSG00000009281(1.18585502072),ENSMUSG00000015396(1.30543114616),ENSMUSG00000018822(1.02068564243),ENSMUSG00000018899(1.17311971642),ENSMUSG00000019987(1.15360652935),ENSMUSG00000020182(1.37169582682),ENSMUSG00000024190(1.3576263612),ENSMUSG00000024401(2.01854601222),ENSMUSG00000024610(1.183391…	Ccl3(1.10349073767),Angptl4(1.2446577444),Ccl24(1.38708074443),Rarres2(1.18585502072),Cd83(1.30543114616),Sfrp5(1.02068564243),Irf1(1.17311971642),Arg1(1.15360652935),Ddc(1.37169582682),Dusp1(1.3576263612),Tnf(2.01854601222),Cd74(1.18339186465),Prdx4(1.00929152963),Atf3(1.02413510307),Il1b(2.23184333867),Il1a(1.2300623294),Cxcl1(1.07121665148),Clec4d(1.21997396331),Pglyrp1(1.60068619058),Agt(1.24…
GO:0002237	response to molecule of bacterial origin	biological process	9/108	332/20960	5.6e-05	0.00689297	ENSMUSG00000000982(1.10349073767),ENSMUSG00000019987(1.15360652935),ENSMUSG00000024401(2.01854601222),ENSMUSG00000027398(2.23184333867),ENSMUSG00000029379(1.90081118277),ENSMUSG00000029380(1.07121665148),ENSMUSG00000041736(1.25369591216),ENSMUSG00000056501(1.12787244825),ENSMUSG00000058427(2.13959613136)	Ccl3(1.10349073767),Arg1(1.15360652935),Tnf(2.01854601222),Il1b(2.23184333867),Cxcl3(1.90081118277),Cxcl1(1.07121665148),Tspo(1.25369591216),Cebpb(1.12787244825),Cxcl2(2.13959613136)
GO:2000147	positive regulation of cell motility	biological process	10/108	414/20960	5.6e-05	0.00689297	ENSMUSG00000000982(1.10349073767),ENSMUSG00000004814(1.38708074443),ENSMUSG00000009281(1.18585502072),ENSMUSG00000018930(1.26467824208),ENSMUSG00000024610(1.18339186465),ENSMUSG00000027399(1.2300623294),ENSMUSG00000029379(1.90081118277),ENSMUSG00000029380(1.07121665148),ENSMUSG00000031980(1.2410401374),ENSMUSG00000058427(2.13959613136)	Ccl3(1.10349073767),Ccl24(1.38708074443),Rarres2(1.18585502072),Ccl4(1.26467824208),Cd74(1.18339186465),Il1a(1.2300623294),Cxcl3(1.90081118277),Cxcl1(1.07121665148),Agt(1.2410401374),Cxcl2(2.13959613136)
GO:0045620	negative regulation of lymphocyte differentiation	biological process	4/108	42/20960	6.4e-05	0.00781466	ENSMUSG00000018899(1.17311971642),ENSMUSG00000024610(1.18339186465),ENSMUSG00000030413(1.60068619058),ENSMUSG00000036931(1.63079719802)	Irf1(1.17311971642),Cd74(1.18339186465),Pglyrp1(1.60068619058),Nfkbid(1.63079719802)
GO:1903409	reactive oxygen species biosynthetic process	biological process	5/108	82/20960	6.6e-05	0.00799491	ENSMUSG00000024401(2.01854601222),ENSMUSG00000027398(2.23184333867),ENSMUSG00000031980(1.2410401374),ENSMUSG00000041736(1.25369591216),ENSMUSG00000055148(2.20037003823)	Tnf(2.01854601222),Il1b(2.23184333867),Agt(1.2410401374),Tspo(1.25369591216),Klf2(2.20037003823)
GO:0051707	response to other organism	biological process	15/108	913/20960	6.8e-05	0.00817231	ENSMUSG00000000982(1.10349073767),ENSMUSG00000018899(1.17311971642),ENSMUSG00000019987(1.15360652935),ENSMUSG00000024401(2.01854601222),ENSMUSG00000027398(2.23184333867),ENSMUSG00000029379(1.90081118277),ENSMUSG00000029380(1.07121665148),ENSMUSG00000030144(1.21997396331),ENSMUSG00000030413(1.60068619058),ENSMUSG00000041736(1.25369591216),ENSMUSG00000052776(1.02044995209),ENSMUSG00000056501(1.1278…	Ccl3(1.10349073767),Irf1(1.17311971642),Arg1(1.15360652935),Tnf(2.01854601222),Il1b(2.23184333867),Cxcl3(1.90081118277),Cxcl1(1.07121665148),Clec4d(1.21997396331),Pglyrp1(1.60068619058),Tspo(1.25369591216),Oas1a(1.02044995209),Cebpb(1.12787244825),Cxcl2(2.13959613136),Ifi27l2a(1.6322413039),Rpl39(1.00733122124)
GO:0051272	positive regulation of cellular component movement	biological process	10/108	425/20960	7e-05	0.00833595	ENSMUSG00000000982(1.10349073767),ENSMUSG00000004814(1.38708074443),ENSMUSG00000009281(1.18585502072),ENSMUSG00000018930(1.26467824208),ENSMUSG00000024610(1.18339186465),ENSMUSG00000027399(1.2300623294),ENSMUSG00000029379(1.90081118277),ENSMUSG00000029380(1.07121665148),ENSMUSG00000031980(1.2410401374),ENSMUSG00000058427(2.13959613136)	Ccl3(1.10349073767),Ccl24(1.38708074443),Rarres2(1.18585502072),Ccl4(1.26467824208),Cd74(1.18339186465),Il1a(1.2300623294),Cxcl3(1.90081118277),Cxcl1(1.07121665148),Agt(1.2410401374),Cxcl2(2.13959613136)
GO:0002252	immune effector process	biological process	13/108	707/20960	7.1e-05	0.00833595	ENSMUSG00000000982(1.10349073767),ENSMUSG00000018899(1.17311971642),ENSMUSG00000024401(2.01854601222),ENSMUSG00000024610(1.18339186465),ENSMUSG00000027398(2.23184333867),ENSMUSG00000029380(1.07121665148),ENSMUSG00000030144(1.21997396331),ENSMUSG00000030413(1.60068619058),ENSMUSG00000034579(1.1529761793),ENSMUSG00000050732(1.01439278984),ENSMUSG00000052776(1.02044995209),ENSMUSG00000073411(1.04809…	Ccl3(1.10349073767),Irf1(1.17311971642),Tnf(2.01854601222),Cd74(1.18339186465),Il1b(2.23184333867),Cxcl1(1.07121665148),Clec4d(1.21997396331),Pglyrp1(1.60068619058),Pla2g3(1.1529761793),Vamp8(1.01439278984),Oas1a(1.02044995209),H2-D1(1.04809316206),Gm42742(1.78687763355)
GO:0042133	neurotransmitter metabolic process	biological process	6/108	135/20960	7.1e-05	0.00833595	ENSMUSG00000020182(1.37169582682),ENSMUSG00000024401(2.01854601222),ENSMUSG00000027398(2.23184333867),ENSMUSG00000031980(1.2410401374),ENSMUSG00000041736(1.25369591216),ENSMUSG00000055148(2.20037003823)	Ddc(1.37169582682),Tnf(2.01854601222),Il1b(2.23184333867),Agt(1.2410401374),Tspo(1.25369591216),Klf2(2.20037003823)
GO:0043207	response to external biotic stimulus	biological process	15/108	917/20960	7.2e-05	0.00838882	ENSMUSG00000000982(1.10349073767),ENSMUSG00000018899(1.17311971642),ENSMUSG00000019987(1.15360652935),ENSMUSG00000024401(2.01854601222),ENSMUSG00000027398(2.23184333867),ENSMUSG00000029379(1.90081118277),ENSMUSG00000029380(1.07121665148),ENSMUSG00000030144(1.21997396331),ENSMUSG00000030413(1.60068619058),ENSMUSG00000041736(1.25369591216),ENSMUSG00000052776(1.02044995209),ENSMUSG00000056501(1.1278…	Ccl3(1.10349073767),Irf1(1.17311971642),Arg1(1.15360652935),Tnf(2.01854601222),Il1b(2.23184333867),Cxcl3(1.90081118277),Cxcl1(1.07121665148),Clec4d(1.21997396331),Pglyrp1(1.60068619058),Tspo(1.25369591216),Oas1a(1.02044995209),Cebpb(1.12787244825),Cxcl2(2.13959613136),Ifi27l2a(1.6322413039),Rpl39(1.00733122124)
GO:1902106	negative regulation of leukocyte differentiation	biological process	5/108	84/20960	7.4e-05	0.00855653	ENSMUSG00000000982(1.10349073767),ENSMUSG00000018899(1.17311971642),ENSMUSG00000024610(1.18339186465),ENSMUSG00000030413(1.60068619058),ENSMUSG00000036931(1.63079719802)	Ccl3(1.10349073767),Irf1(1.17311971642),Cd74(1.18339186465),Pglyrp1(1.60068619058),Nfkbid(1.63079719802)
GO:0050863	regulation of T cell activation	biological process	8/108	268/20960	7.5e-05	0.00860695	ENSMUSG00000015396(1.30543114616),ENSMUSG00000018899(1.17311971642),ENSMUSG00000024610(1.18339186465),ENSMUSG00000027398(2.23184333867),ENSMUSG00000035678(1.57818275133),ENSMUSG00000036931(1.63079719802),ENSMUSG00000044258(1.40166784619),ENSMUSG00000056501(1.12787244825)	Cd83(1.30543114616),Irf1(1.17311971642),Cd74(1.18339186465),Il1b(2.23184333867),Tnfsf9(1.57818275133),Nfkbid(1.63079719802),Ctla2a(1.40166784619),Cebpb(1.12787244825)
GO:0050873	brown fat cell differentiation	biological process	4/108	44/20960	7.7e-05	0.00867465	ENSMUSG00000009281(1.18585502072),ENSMUSG00000018566(1.29246266453),ENSMUSG00000037095(1.26760588989),ENSMUSG00000056501(1.12787244825)	Rarres2(1.18585502072),Slc2a4(1.29246266453),Lrg1(1.26760588989),Cebpb(1.12787244825)
GO:1901564	organonitrogen compound metabolic process	biological process	51/108	6196/20960	7.9e-05	0.00867465	ENSMUSG00000000982(1.10349073767),ENSMUSG00000004814(1.38708074443),ENSMUSG00000009281(1.18585502072),ENSMUSG00000018899(1.17311971642),ENSMUSG00000018930(1.26467824208),ENSMUSG00000019987(1.15360652935),ENSMUSG00000020182(1.37169582682),ENSMUSG00000020407(1.16748850661),ENSMUSG00000023143(1.08916005083),ENSMUSG00000024190(1.3576263612),ENSMUSG00000024401(2.01854601222),ENSMUSG00000024610(1.18339…	Ccl3(1.10349073767),Ccl24(1.38708074443),Rarres2(1.18585502072),Irf1(1.17311971642),Ccl4(1.26467824208),Arg1(1.15360652935),Ddc(1.37169582682),Upp1(1.16748850661),Nagpa(1.08916005083),Dusp1(1.3576263612),Tnf(2.01854601222),Cd74(1.18339186465),Prdx4(1.00929152963),Rplp2(1.00303123706),Ptpn18(1.42337647213),Atf3(1.02413510307),Il1b(2.23184333867),Il1a(1.2300623294),Pglyrp1(1.60068619058),Bcat2(1.04…
GO:0046136	positive regulation of vitamin metabolic process	biological process	2/108	3/20960	7.9e-05	0.00867465	ENSMUSG00000024401(2.01854601222),ENSMUSG00000027398(2.23184333867)	Tnf(2.01854601222),Il1b(2.23184333867)
GO:0060557	positive regulation of vitamin D biosynthetic process	biological process	2/108	3/20960	7.9e-05	0.00867465	ENSMUSG00000024401(2.01854601222),ENSMUSG00000027398(2.23184333867)	Tnf(2.01854601222),Il1b(2.23184333867)
GO:0060559	positive regulation of calcidiol 1-monooxygenase activity	biological process	2/108	3/20960	7.9e-05	0.00867465	ENSMUSG00000024401(2.01854601222),ENSMUSG00000027398(2.23184333867)	Tnf(2.01854601222),Il1b(2.23184333867)
GO:1902023	L-arginine transport	biological process	2/108	3/20960	7.9e-05	0.00867465	ENSMUSG00000019987(1.15360652935),ENSMUSG00000031980(1.2410401374)	Arg1(1.15360652935),Agt(1.2410401374)
GO:0016477	cell migration	biological process	17/108	1154/20960	8.3e-05	0.00904878	ENSMUSG00000000982(1.10349073767),ENSMUSG00000004814(1.38708074443),ENSMUSG00000009281(1.18585502072),ENSMUSG00000018930(1.26467824208),ENSMUSG00000024401(2.01854601222),ENSMUSG00000024610(1.18339186465),ENSMUSG00000027398(2.23184333867),ENSMUSG00000027399(1.2300623294),ENSMUSG00000029379(1.90081118277),ENSMUSG00000029380(1.07121665148),ENSMUSG00000031980(1.2410401374),ENSMUSG00000040026(1.354160…	Ccl3(1.10349073767),Ccl24(1.38708074443),Rarres2(1.18585502072),Ccl4(1.26467824208),Tnf(2.01854601222),Cd74(1.18339186465),Il1b(2.23184333867),Il1a(1.2300623294),Cxcl3(1.90081118277),Cxcl1(1.07121665148),Agt(1.2410401374),Saa3(1.35416086652),Tspo(1.25369591216),Cklf(1.00654304778),S100a9(3.74300657055),Cxcl2(2.13959613136),Erdr1(1.7580206075)
GO:0042110	T cell activation	biological process	10/108	436/20960	8.6e-05	0.00930935	ENSMUSG00000015396(1.30543114616),ENSMUSG00000018899(1.17311971642),ENSMUSG00000024610(1.18339186465),ENSMUSG00000027398(2.23184333867),ENSMUSG00000030144(1.21997396331),ENSMUSG00000035678(1.57818275133),ENSMUSG00000036931(1.63079719802),ENSMUSG00000044258(1.40166784619),ENSMUSG00000056501(1.12787244825),ENSMUSG00000099974(1.96443844766)	Cd83(1.30543114616),Irf1(1.17311971642),Cd74(1.18339186465),Il1b(2.23184333867),Clec4d(1.21997396331),Tnfsf9(1.57818275133),Nfkbid(1.63079719802),Ctla2a(1.40166784619),Cebpb(1.12787244825),Bcl2a1d(1.96443844766)
GO:1903707	negative regulation of hemopoiesis	biological process	6/108	140/20960	8.7e-05	0.00935127	ENSMUSG00000000982(1.10349073767),ENSMUSG00000018899(1.17311971642),ENSMUSG00000024610(1.18339186465),ENSMUSG00000030413(1.60068619058),ENSMUSG00000036931(1.63079719802),ENSMUSG00000048001(1.14271687268)	Ccl3(1.10349073767),Irf1(1.17311971642),Cd74(1.18339186465),Pglyrp1(1.60068619058),Nfkbid(1.63079719802),Hes5(1.14271687268)
GO:1903428	positive regulation of reactive oxygen species biosynthetic process	biological process	4/108	46/20960	9.2e-05	0.00981955	ENSMUSG00000024401(2.01854601222),ENSMUSG00000027398(2.23184333867),ENSMUSG00000031980(1.2410401374),ENSMUSG00000055148(2.20037003823)	Tnf(2.01854601222),Il1b(2.23184333867),Agt(1.2410401374),Klf2(2.20037003823)
GO:0032502	developmental process	biological process	48/108	5720/20960	9.4e-05	0.00989463	ENSMUSG00000000982(1.10349073767),ENSMUSG00000002289(1.2446577444),ENSMUSG00000004814(1.38708074443),ENSMUSG00000009281(1.18585502072),ENSMUSG00000015396(1.30543114616),ENSMUSG00000018566(1.29246266453),ENSMUSG00000018822(1.02068564243),ENSMUSG00000018899(1.17311971642),ENSMUSG00000019987(1.15360652935),ENSMUSG00000020182(1.37169582682),ENSMUSG00000024190(1.3576263612),ENSMUSG00000024401(2.018546…	Ccl3(1.10349073767),Angptl4(1.2446577444),Ccl24(1.38708074443),Rarres2(1.18585502072),Cd83(1.30543114616),Slc2a4(1.29246266453),Sfrp5(1.02068564243),Irf1(1.17311971642),Arg1(1.15360652935),Ddc(1.37169582682),Dusp1(1.3576263612),Tnf(2.01854601222),Cd74(1.18339186465),Prdx4(1.00929152963),Atf3(1.02413510307),Il1b(2.23184333867),Il1a(1.2300623294),Cxcl1(1.07121665148),Clec4d(1.21997396331),Pglyrp1(1…
GO:0009719	response to endogenous stimulus	biological process	19/108	1404/20960	9.4e-05	0.00989463	ENSMUSG00000009281(1.18585502072),ENSMUSG00000015090(1.03832905671),ENSMUSG00000018566(1.29246266453),ENSMUSG00000019987(1.15360652935),ENSMUSG00000020182(1.37169582682),ENSMUSG00000024190(1.3576263612),ENSMUSG00000024401(2.01854601222),ENSMUSG00000027398(2.23184333867),ENSMUSG00000031980(1.2410401374),ENSMUSG00000033685(1.10502550292),ENSMUSG00000037095(1.26760588989),ENSMUSG00000041378(1.334391…	Rarres2(1.18585502072),Ptgds(1.03832905671),Slc2a4(1.29246266453),Arg1(1.15360652935),Ddc(1.37169582682),Dusp1(1.3576263612),Tnf(2.01854601222),Il1b(2.23184333867),Agt(1.2410401374),Ucp2(1.10502550292),Lrg1(1.26760588989),Cldn5(1.33439173664),Tspo(1.25369591216),Hes5(1.14271687268),Ier2(1.18211947965),Klf2(2.20037003823),Cebpb(1.12787244825),Cxcl2(2.13959613136),Gm42742(1.78687763355)
GO:1902107	positive regulation of leukocyte differentiation	biological process	6/108	144/20960	0.0001	0.010383	ENSMUSG00000000982(1.10349073767),ENSMUSG00000015396(1.30543114616),ENSMUSG00000018899(1.17311971642),ENSMUSG00000024401(2.01854601222),ENSMUSG00000024610(1.18339186465),ENSMUSG00000035678(1.57818275133)	Ccl3(1.10349073767),Cd83(1.30543114616),Irf1(1.17311971642),Tnf(2.01854601222),Cd74(1.18339186465),Tnfsf9(1.57818275133)
GO:0040017	positive regulation of locomotion	biological process	10/108	445/20960	0.0001	0.010383	ENSMUSG00000000982(1.10349073767),ENSMUSG00000004814(1.38708074443),ENSMUSG00000009281(1.18585502072),ENSMUSG00000018930(1.26467824208),ENSMUSG00000024610(1.18339186465),ENSMUSG00000027399(1.2300623294),ENSMUSG00000029379(1.90081118277),ENSMUSG00000029380(1.07121665148),ENSMUSG00000031980(1.2410401374),ENSMUSG00000058427(2.13959613136)	Ccl3(1.10349073767),Ccl24(1.38708074443),Rarres2(1.18585502072),Ccl4(1.26467824208),Cd74(1.18339186465),Il1a(1.2300623294),Cxcl3(1.90081118277),Cxcl1(1.07121665148),Agt(1.2410401374),Cxcl2(2.13959613136)
GO:0019216	regulation of lipid metabolic process	biological process	8/108	282/20960	0.00011	0.0111929	ENSMUSG00000002289(1.2446577444),ENSMUSG00000009281(1.18585502072),ENSMUSG00000019689(1.00658619746),ENSMUSG00000024401(2.01854601222),ENSMUSG00000027398(2.23184333867),ENSMUSG00000031980(1.2410401374),ENSMUSG00000040564(1.10656347455),ENSMUSG00000041736(1.25369591216)	Angptl4(1.2446577444),Rarres2(1.18585502072),Fmc1(1.00658619746),Tnf(2.01854601222),Il1b(2.23184333867),Agt(1.2410401374),Apoc1(1.10656347455),Tspo(1.25369591216)
GO:0002695	negative regulation of leukocyte activation	biological process	6/108	146/20960	0.00011	0.0111929	ENSMUSG00000018899(1.17311971642),ENSMUSG00000024610(1.18339186465),ENSMUSG00000030413(1.60068619058),ENSMUSG00000036931(1.63079719802),ENSMUSG00000056501(1.12787244825),ENSMUSG00000073412(1.06516593474)	Irf1(1.17311971642),Cd74(1.18339186465),Pglyrp1(1.60068619058),Nfkbid(1.63079719802),Cebpb(1.12787244825),Lst1(1.06516593474)
GO:0033554	cellular response to stress	biological process	20/108	1546/20960	0.00011	0.0111929	ENSMUSG00000002289(1.2446577444),ENSMUSG00000003541(1.31195969497),ENSMUSG00000018566(1.29246266453),ENSMUSG00000019987(1.15360652935),ENSMUSG00000020407(1.16748850661),ENSMUSG00000021186(1.15986607356),ENSMUSG00000024401(2.01854601222),ENSMUSG00000024610(1.18339186465),ENSMUSG00000026628(1.02413510307),ENSMUSG00000027398(2.23184333867),ENSMUSG00000027399(1.2300623294),ENSMUSG00000031980(1.241040…	Angptl4(1.2446577444),Ier3(1.31195969497),Slc2a4(1.29246266453),Arg1(1.15360652935),Upp1(1.16748850661),Fbln5(1.15986607356),Tnf(2.01854601222),Cd74(1.18339186465),Atf3(1.02413510307),Il1b(2.23184333867),Il1a(1.2300623294),Agt(1.2410401374),Ucp2(1.10502550292),Macrod1(1.03300162621),Tspo(1.25369591216),BC029214(1.07950940122),Klf2(2.20037003823),Cebpb(1.12787244825),Klk8(1.01408688727),Gm42742(1.…
GO:0071417	cellular response to organonitrogen compound	biological process	10/108	452/20960	0.00012	0.0115922	ENSMUSG00000009281(1.18585502072),ENSMUSG00000018566(1.29246266453),ENSMUSG00000019987(1.15360652935),ENSMUSG00000020182(1.37169582682),ENSMUSG00000024401(2.01854601222),ENSMUSG00000027398(2.23184333867),ENSMUSG00000031980(1.2410401374),ENSMUSG00000033685(1.10502550292),ENSMUSG00000055148(2.20037003823),ENSMUSG00000056501(1.12787244825)	Rarres2(1.18585502072),Slc2a4(1.29246266453),Arg1(1.15360652935),Ddc(1.37169582682),Tnf(2.01854601222),Il1b(2.23184333867),Agt(1.2410401374),Ucp2(1.10502550292),Klf2(2.20037003823),Cebpb(1.12787244825)
GO:0008284	positive regulation of cell proliferation	biological process	14/108	849/20960	0.00012	0.0115922	ENSMUSG00000004814(1.38708074443),ENSMUSG00000019987(1.15360652935),ENSMUSG00000024401(2.01854601222),ENSMUSG00000024610(1.18339186465),ENSMUSG00000026628(1.02413510307),ENSMUSG00000027398(2.23184333867),ENSMUSG00000029380(1.07121665148),ENSMUSG00000031980(1.2410401374),ENSMUSG00000035678(1.57818275133),ENSMUSG00000037095(1.26760588989),ENSMUSG00000041736(1.25369591216),ENSMUSG00000043421(1.54684…	Ccl24(1.38708074443),Arg1(1.15360652935),Tnf(2.01854601222),Cd74(1.18339186465),Atf3(1.02413510307),Il1b(2.23184333867),Cxcl1(1.07121665148),Agt(1.2410401374),Tnfsf9(1.57818275133),Lrg1(1.26760588989),Tspo(1.25369591216),Hilpda(1.5468466471),Hes5(1.14271687268),Osm(1.28960403877)
GO:0048856	anatomical structure development	biological process	45/108	5264/20960	0.00012	0.0115922	ENSMUSG00000000982(1.10349073767),ENSMUSG00000002289(1.2446577444),ENSMUSG00000004814(1.38708074443),ENSMUSG00000009281(1.18585502072),ENSMUSG00000015396(1.30543114616),ENSMUSG00000018822(1.02068564243),ENSMUSG00000018899(1.17311971642),ENSMUSG00000019987(1.15360652935),ENSMUSG00000020182(1.37169582682),ENSMUSG00000024190(1.3576263612),ENSMUSG00000024401(2.01854601222),ENSMUSG00000024610(1.183391…	Ccl3(1.10349073767),Angptl4(1.2446577444),Ccl24(1.38708074443),Rarres2(1.18585502072),Cd83(1.30543114616),Sfrp5(1.02068564243),Irf1(1.17311971642),Arg1(1.15360652935),Ddc(1.37169582682),Dusp1(1.3576263612),Tnf(2.01854601222),Cd74(1.18339186465),Prdx4(1.00929152963),Atf3(1.02413510307),Il1b(2.23184333867),Il1a(1.2300623294),Cxcl1(1.07121665148),Clec4d(1.21997396331),Pglyrp1(1.60068619058),Agt(1.24…
GO:0032722	positive regulation of chemokine production	biological process	4/108	49/20960	0.00012	0.0115922	ENSMUSG00000024401(2.01854601222),ENSMUSG00000024610(1.18339186465),ENSMUSG00000027398(2.23184333867),ENSMUSG00000027399(1.2300623294)	Tnf(2.01854601222),Cd74(1.18339186465),Il1b(2.23184333867),Il1a(1.2300623294)
GO:0042035	regulation of cytokine biosynthetic process	biological process	5/108	93/20960	0.00012	0.0115922	ENSMUSG00000018899(1.17311971642),ENSMUSG00000024401(2.01854601222),ENSMUSG00000027398(2.23184333867),ENSMUSG00000027399(1.2300623294),ENSMUSG00000056501(1.12787244825)	Irf1(1.17311971642),Tnf(2.01854601222),Il1b(2.23184333867),Il1a(1.2300623294),Cebpb(1.12787244825)
GO:0044381	glucose import in response to insulin stimulus	biological process	3/108	19/20960	0.00012	0.0115922	ENSMUSG00000009281(1.18585502072),ENSMUSG00000018566(1.29246266453),ENSMUSG00000031980(1.2410401374)	Rarres2(1.18585502072),Slc2a4(1.29246266453),Agt(1.2410401374)
GO:0009987	cellular process	biological process	97/108	15797/20960	0.00012	0.0115922	ENSMUSG00000000982(1.10349073767),ENSMUSG00000001020(1.28491546636),ENSMUSG00000002043(1.07437194157),ENSMUSG00000002289(1.2446577444),ENSMUSG00000003541(1.31195969497),ENSMUSG00000004814(1.38708074443),ENSMUSG00000009281(1.18585502072),ENSMUSG00000011837(1.01311366462),ENSMUSG00000015090(1.03832905671),ENSMUSG00000015396(1.30543114616),ENSMUSG00000017754(1.05566043749),ENSMUSG00000018566(1.29246…	Ccl3(1.10349073767),S100a4(1.28491546636),Trappc6a(1.07437194157),Angptl4(1.2446577444),Ier3(1.31195969497),Ccl24(1.38708074443),Rarres2(1.18585502072),Snapc2(1.01311366462),Ptgds(1.03832905671),Cd83(1.30543114616),Pltp(1.05566043749),Slc2a4(1.29246266453),Sfrp5(1.02068564243),Irf1(1.17311971642),Ccl4(1.26467824208),Fmc1(1.00658619746),Arg1(1.15360652935),Ddc(1.37169582682),Ltc4s(1.0610436593),Up…
GO:0009607	response to biotic stimulus	biological process	15/108	963/20960	0.00012	0.0115922	ENSMUSG00000000982(1.10349073767),ENSMUSG00000018899(1.17311971642),ENSMUSG00000019987(1.15360652935),ENSMUSG00000024401(2.01854601222),ENSMUSG00000027398(2.23184333867),ENSMUSG00000029379(1.90081118277),ENSMUSG00000029380(1.07121665148),ENSMUSG00000030144(1.21997396331),ENSMUSG00000030413(1.60068619058),ENSMUSG00000041736(1.25369591216),ENSMUSG00000052776(1.02044995209),ENSMUSG00000056501(1.1278…	Ccl3(1.10349073767),Irf1(1.17311971642),Arg1(1.15360652935),Tnf(2.01854601222),Il1b(2.23184333867),Cxcl3(1.90081118277),Cxcl1(1.07121665148),Clec4d(1.21997396331),Pglyrp1(1.60068619058),Tspo(1.25369591216),Oas1a(1.02044995209),Cebpb(1.12787244825),Cxcl2(2.13959613136),Ifi27l2a(1.6322413039),Rpl39(1.00733122124)
GO:0006915	apoptotic process	biological process	21/108	1690/20960	0.00013	0.0121729	ENSMUSG00000000982(1.10349073767),ENSMUSG00000002289(1.2446577444),ENSMUSG00000003541(1.31195969497),ENSMUSG00000018899(1.17311971642),ENSMUSG00000024190(1.3576263612),ENSMUSG00000024401(2.01854601222),ENSMUSG00000024610(1.18339186465),ENSMUSG00000026628(1.02413510307),ENSMUSG00000027398(2.23184333867),ENSMUSG00000027399(1.2300623294),ENSMUSG00000030413(1.60068619058),ENSMUSG00000031980(1.2410401…	Ccl3(1.10349073767),Angptl4(1.2446577444),Ier3(1.31195969497),Irf1(1.17311971642),Dusp1(1.3576263612),Tnf(2.01854601222),Cd74(1.18339186465),Atf3(1.02413510307),Il1b(2.23184333867),Il1a(1.2300623294),Pglyrp1(1.60068619058),Agt(1.2410401374),Ucp2(1.10502550292),Nfkbid(1.63079719802),Tspo(1.25369591216),S100a9(3.74300657055),Cebpb(1.12787244825),Osm(1.28960403877),Siva1(1.159093888),Bcl2a1d(1.96443…
GO:0051240	positive regulation of multicellular organismal process	biological process	19/108	1439/20960	0.00013	0.0121729	ENSMUSG00000000982(1.10349073767),ENSMUSG00000004814(1.38708074443),ENSMUSG00000015396(1.30543114616),ENSMUSG00000018899(1.17311971642),ENSMUSG00000024401(2.01854601222),ENSMUSG00000024610(1.18339186465),ENSMUSG00000027398(2.23184333867),ENSMUSG00000027399(1.2300623294),ENSMUSG00000029380(1.07121665148),ENSMUSG00000031980(1.2410401374),ENSMUSG00000035678(1.57818275133),ENSMUSG00000037095(1.267605…	Ccl3(1.10349073767),Ccl24(1.38708074443),Cd83(1.30543114616),Irf1(1.17311971642),Tnf(2.01854601222),Cd74(1.18339186465),Il1b(2.23184333867),Il1a(1.2300623294),Cxcl1(1.07121665148),Agt(1.2410401374),Tnfsf9(1.57818275133),Lrg1(1.26760588989),Tspo(1.25369591216),Hilpda(1.5468466471),Vamp8(1.01439278984),S100a9(3.74300657055),Cebpb(1.12787244825),Vkorc1(1.88913229544),Gm42742(1.78687763355)
GO:0002821	positive regulation of adaptive immune response	biological process	5/108	95/20960	0.00013	0.0121729	ENSMUSG00000018899(1.17311971642),ENSMUSG00000024401(2.01854601222),ENSMUSG00000024610(1.18339186465),ENSMUSG00000073411(1.04809316206),ENSMUSG00000107068(1.78687763355)	Irf1(1.17311971642),Tnf(2.01854601222),Cd74(1.18339186465),H2-D1(1.04809316206),Gm42742(1.78687763355)
GO:0098869	cellular oxidant detoxification	biological process	5/108	95/20960	0.00013	0.0121729	ENSMUSG00000020377(1.0610436593),ENSMUSG00000021186(1.15986607356),ENSMUSG00000024401(2.01854601222),ENSMUSG00000025289(1.00929152963),ENSMUSG00000056071(3.74300657055)	Ltc4s(1.0610436593),Fbln5(1.15986607356),Tnf(2.01854601222),Prdx4(1.00929152963),S100a9(3.74300657055)
GO:1904659	glucose transmembrane transport	biological process	5/108	95/20960	0.00013	0.0121729	ENSMUSG00000009281(1.18585502072),ENSMUSG00000018566(1.29246266453),ENSMUSG00000024401(2.01854601222),ENSMUSG00000027398(2.23184333867),ENSMUSG00000031980(1.2410401374)	Rarres2(1.18585502072),Slc2a4(1.29246266453),Tnf(2.01854601222),Il1b(2.23184333867),Agt(1.2410401374)
GO:0043901	negative regulation of multi-organism process	biological process	6/108	152/20960	0.00014	0.0129504	ENSMUSG00000000982(1.10349073767),ENSMUSG00000015090(1.03832905671),ENSMUSG00000018930(1.26467824208),ENSMUSG00000024401(2.01854601222),ENSMUSG00000025289(1.00929152963),ENSMUSG00000052776(1.02044995209)	Ccl3(1.10349073767),Ptgds(1.03832905671),Ccl4(1.26467824208),Tnf(2.01854601222),Prdx4(1.00929152963),Oas1a(1.02044995209)
GO:0097237	cellular response to toxic substance	biological process	7/108	220/20960	0.00014	0.0129504	ENSMUSG00000019987(1.15360652935),ENSMUSG00000020377(1.0610436593),ENSMUSG00000021186(1.15986607356),ENSMUSG00000024401(2.01854601222),ENSMUSG00000025289(1.00929152963),ENSMUSG00000055148(2.20037003823),ENSMUSG00000056071(3.74300657055)	Arg1(1.15360652935),Ltc4s(1.0610436593),Fbln5(1.15986607356),Tnf(2.01854601222),Prdx4(1.00929152963),Klf2(2.20037003823),S100a9(3.74300657055)
GO:0045236	CXCR chemokine receptor binding	molecular function	3/104	13/20651	3.4e-05	0.0134887	ENSMUSG00000029379(1.90081118277),ENSMUSG00000029380(1.07121665148),ENSMUSG00000058427(2.13959613136)	Cxcl3(1.90081118277),Cxcl1(1.07121665148),Cxcl2(2.13959613136)
GO:0010942	positive regulation of cell death	biological process	11/108	561/20960	0.00015	0.0137093	ENSMUSG00000000982(1.10349073767),ENSMUSG00000024190(1.3576263612),ENSMUSG00000024401(2.01854601222),ENSMUSG00000026628(1.02413510307),ENSMUSG00000031980(1.2410401374),ENSMUSG00000033685(1.10502550292),ENSMUSG00000036931(1.63079719802),ENSMUSG00000041736(1.25369591216),ENSMUSG00000056071(3.74300657055),ENSMUSG00000058755(1.28960403877),ENSMUSG00000064326(1.159093888)	Ccl3(1.10349073767),Dusp1(1.3576263612),Tnf(2.01854601222),Atf3(1.02413510307),Agt(1.2410401374),Ucp2(1.10502550292),Nfkbid(1.63079719802),Tspo(1.25369591216),S100a9(3.74300657055),Osm(1.28960403877),Siva1(1.159093888)
GO:0008645	hexose transmembrane transport	biological process	5/108	98/20960	0.00015	0.0137093	ENSMUSG00000009281(1.18585502072),ENSMUSG00000018566(1.29246266453),ENSMUSG00000024401(2.01854601222),ENSMUSG00000027398(2.23184333867),ENSMUSG00000031980(1.2410401374)	Rarres2(1.18585502072),Slc2a4(1.29246266453),Tnf(2.01854601222),Il1b(2.23184333867),Agt(1.2410401374)
GO:0009617	response to bacterium	biological process	12/108	662/20960	0.00016	0.0139547	ENSMUSG00000000982(1.10349073767),ENSMUSG00000019987(1.15360652935),ENSMUSG00000024401(2.01854601222),ENSMUSG00000027398(2.23184333867),ENSMUSG00000029379(1.90081118277),ENSMUSG00000029380(1.07121665148),ENSMUSG00000030144(1.21997396331),ENSMUSG00000030413(1.60068619058),ENSMUSG00000041736(1.25369591216),ENSMUSG00000056501(1.12787244825),ENSMUSG00000058427(2.13959613136),ENSMUSG00000079641(1.0073…	Ccl3(1.10349073767),Arg1(1.15360652935),Tnf(2.01854601222),Il1b(2.23184333867),Cxcl3(1.90081118277),Cxcl1(1.07121665148),Clec4d(1.21997396331),Pglyrp1(1.60068619058),Tspo(1.25369591216),Cebpb(1.12787244825),Cxcl2(2.13959613136),Rpl39(1.00733122124)
GO:0051094	positive regulation of developmental process	biological process	17/108	1216/20960	0.00016	0.0139547	ENSMUSG00000000982(1.10349073767),ENSMUSG00000004814(1.38708074443),ENSMUSG00000009281(1.18585502072),ENSMUSG00000015396(1.30543114616),ENSMUSG00000018899(1.17311971642),ENSMUSG00000024401(2.01854601222),ENSMUSG00000024610(1.18339186465),ENSMUSG00000027398(2.23184333867),ENSMUSG00000027399(1.2300623294),ENSMUSG00000029380(1.07121665148),ENSMUSG00000031980(1.2410401374),ENSMUSG00000035678(1.578182…	Ccl3(1.10349073767),Ccl24(1.38708074443),Rarres2(1.18585502072),Cd83(1.30543114616),Irf1(1.17311971642),Tnf(2.01854601222),Cd74(1.18339186465),Il1b(2.23184333867),Il1a(1.2300623294),Cxcl1(1.07121665148),Agt(1.2410401374),Tnfsf9(1.57818275133),Lrg1(1.26760588989),Cldn5(1.33439173664),Tspo(1.25369591216),Cebpb(1.12787244825),Gm42742(1.78687763355)
GO:1905937	negative regulation of germ cell proliferation	biological process	2/108	4/20960	0.00016	0.0139547	ENSMUSG00000015090(1.03832905671),ENSMUSG00000025289(1.00929152963)	Ptgds(1.03832905671),Prdx4(1.00929152963)
GO:2000255	negative regulation of male germ cell proliferation	biological process	2/108	4/20960	0.00016	0.0139547	ENSMUSG00000015090(1.03832905671),ENSMUSG00000025289(1.00929152963)	Ptgds(1.03832905671),Prdx4(1.00929152963)
GO:0012501	programmed cell death	biological process	21/108	1717/20960	0.00016	0.0139547	ENSMUSG00000000982(1.10349073767),ENSMUSG00000002289(1.2446577444),ENSMUSG00000003541(1.31195969497),ENSMUSG00000018899(1.17311971642),ENSMUSG00000024190(1.3576263612),ENSMUSG00000024401(2.01854601222),ENSMUSG00000024610(1.18339186465),ENSMUSG00000026628(1.02413510307),ENSMUSG00000027398(2.23184333867),ENSMUSG00000027399(1.2300623294),ENSMUSG00000030413(1.60068619058),ENSMUSG00000031980(1.2410401…	Ccl3(1.10349073767),Angptl4(1.2446577444),Ier3(1.31195969497),Irf1(1.17311971642),Dusp1(1.3576263612),Tnf(2.01854601222),Cd74(1.18339186465),Atf3(1.02413510307),Il1b(2.23184333867),Il1a(1.2300623294),Pglyrp1(1.60068619058),Agt(1.2410401374),Ucp2(1.10502550292),Nfkbid(1.63079719802),Tspo(1.25369591216),S100a9(3.74300657055),Cebpb(1.12787244825),Osm(1.28960403877),Siva1(1.159093888),Bcl2a1d(1.96443…
GO:2000242	negative regulation of reproductive process	biological process	4/108	53/20960	0.00016	0.0139547	ENSMUSG00000015090(1.03832905671),ENSMUSG00000024190(1.3576263612),ENSMUSG00000025289(1.00929152963),ENSMUSG00000058755(1.28960403877)	Ptgds(1.03832905671),Dusp1(1.3576263612),Prdx4(1.00929152963),Osm(1.28960403877)
GO:0002705	positive regulation of leukocyte mediated immunity	biological process	5/108	99/20960	0.00016	0.0139547	ENSMUSG00000024401(2.01854601222),ENSMUSG00000029380(1.07121665148),ENSMUSG00000050732(1.01439278984),ENSMUSG00000073411(1.04809316206),ENSMUSG00000107068(1.78687763355)	Tnf(2.01854601222),Cxcl1(1.07121665148),Vamp8(1.01439278984),H2-D1(1.04809316206),Gm42742(1.78687763355)
GO:1990748	cellular detoxification	biological process	5/108	99/20960	0.00016	0.0139547	ENSMUSG00000020377(1.0610436593),ENSMUSG00000021186(1.15986607356),ENSMUSG00000024401(2.01854601222),ENSMUSG00000025289(1.00929152963),ENSMUSG00000056071(3.74300657055)	Ltc4s(1.0610436593),Fbln5(1.15986607356),Tnf(2.01854601222),Prdx4(1.00929152963),S100a9(3.74300657055)
GO:0015749	monosaccharide transmembrane transport	biological process	5/108	100/20960	0.00017	0.0147427	ENSMUSG00000009281(1.18585502072),ENSMUSG00000018566(1.29246266453),ENSMUSG00000024401(2.01854601222),ENSMUSG00000027398(2.23184333867),ENSMUSG00000031980(1.2410401374)	Rarres2(1.18585502072),Slc2a4(1.29246266453),Tnf(2.01854601222),Il1b(2.23184333867),Agt(1.2410401374)
GO:0034219	carbohydrate transmembrane transport	biological process	5/108	102/20960	0.00019	0.0159339	ENSMUSG00000009281(1.18585502072),ENSMUSG00000018566(1.29246266453),ENSMUSG00000024401(2.01854601222),ENSMUSG00000027398(2.23184333867),ENSMUSG00000031980(1.2410401374)	Rarres2(1.18585502072),Slc2a4(1.29246266453),Tnf(2.01854601222),Il1b(2.23184333867),Agt(1.2410401374)
GO:0050793	regulation of developmental process	biological process	25/108	2275/20960	0.00019	0.0159339	ENSMUSG00000000982(1.10349073767),ENSMUSG00000004814(1.38708074443),ENSMUSG00000009281(1.18585502072),ENSMUSG00000015396(1.30543114616),ENSMUSG00000018822(1.02068564243),ENSMUSG00000018899(1.17311971642),ENSMUSG00000024401(2.01854601222),ENSMUSG00000024610(1.18339186465),ENSMUSG00000027398(2.23184333867),ENSMUSG00000027399(1.2300623294),ENSMUSG00000029380(1.07121665148),ENSMUSG00000030413(1.60068…	Ccl3(1.10349073767),Ccl24(1.38708074443),Rarres2(1.18585502072),Cd83(1.30543114616),Sfrp5(1.02068564243),Irf1(1.17311971642),Tnf(2.01854601222),Cd74(1.18339186465),Il1b(2.23184333867),Il1a(1.2300623294),Cxcl1(1.07121665148),Pglyrp1(1.60068619058),Agt(1.2410401374),Tnfsf9(1.57818275133),Nfkbid(1.63079719802),Lrg1(1.26760588989),Rap1gap2(1.53941934459),Cldn5(1.33439173664),Tspo(1.25369591216),Ctla2…
GO:0042981	regulation of apoptotic process	biological process	18/108	1356/20960	0.00019	0.0159339	ENSMUSG00000000982(1.10349073767),ENSMUSG00000002289(1.2446577444),ENSMUSG00000003541(1.31195969497),ENSMUSG00000024190(1.3576263612),ENSMUSG00000024401(2.01854601222),ENSMUSG00000024610(1.18339186465),ENSMUSG00000026628(1.02413510307),ENSMUSG00000027398(2.23184333867),ENSMUSG00000031980(1.2410401374),ENSMUSG00000033685(1.10502550292),ENSMUSG00000036931(1.63079719802),ENSMUSG00000041736(1.2536959…	Ccl3(1.10349073767),Angptl4(1.2446577444),Ier3(1.31195969497),Dusp1(1.3576263612),Tnf(2.01854601222),Cd74(1.18339186465),Atf3(1.02413510307),Il1b(2.23184333867),Agt(1.2410401374),Ucp2(1.10502550292),Nfkbid(1.63079719802),Tspo(1.25369591216),S100a9(3.74300657055),Cebpb(1.12787244825),Osm(1.28960403877),Siva1(1.159093888),Bcl2a1d(1.96443844766),Bcl2a1a(1.31842226374)
GO:0050866	negative regulation of cell activation	biological process	6/108	161/20960	0.00019	0.0159339	ENSMUSG00000018899(1.17311971642),ENSMUSG00000024610(1.18339186465),ENSMUSG00000030413(1.60068619058),ENSMUSG00000036931(1.63079719802),ENSMUSG00000056501(1.12787244825),ENSMUSG00000073412(1.06516593474)	Irf1(1.17311971642),Cd74(1.18339186465),Pglyrp1(1.60068619058),Nfkbid(1.63079719802),Cebpb(1.12787244825),Lst1(1.06516593474)
GO:0036003	positive regulation of transcription from RNA polymerase II promoter in response to stress	biological process	3/108	22/20960	0.00019	0.0159339	ENSMUSG00000026628(1.02413510307),ENSMUSG00000055148(2.20037003823),ENSMUSG00000056501(1.12787244825)	Atf3(1.02413510307),Klf2(2.20037003823),Cebpb(1.12787244825)
GO:0002683	negative regulation of immune system process	biological process	9/108	391/20960	0.00019	0.0159339	ENSMUSG00000000982(1.10349073767),ENSMUSG00000018899(1.17311971642),ENSMUSG00000024401(2.01854601222),ENSMUSG00000024610(1.18339186465),ENSMUSG00000030413(1.60068619058),ENSMUSG00000036931(1.63079719802),ENSMUSG00000048001(1.14271687268),ENSMUSG00000056501(1.12787244825),ENSMUSG00000073412(1.06516593474)	Ccl3(1.10349073767),Irf1(1.17311971642),Tnf(2.01854601222),Cd74(1.18339186465),Pglyrp1(1.60068619058),Nfkbid(1.63079719802),Hes5(1.14271687268),Cebpb(1.12787244825),Lst1(1.06516593474)
GO:0048020	CCR chemokine receptor binding	molecular function	4/104	39/20651	4.4e-05	0.0160013	ENSMUSG00000000982(1.10349073767),ENSMUSG00000004814(1.38708074443),ENSMUSG00000018930(1.26467824208),ENSMUSG00000043953(1.95120909162)	Ccl3(1.10349073767),Ccl24(1.38708074443),Ccl4(1.26467824208),Ccrl2(1.95120909162)
GO:0002366	leukocyte activation involved in immune response	biological process	7/108	231/20960	0.0002	0.0165005	ENSMUSG00000000982(1.10349073767),ENSMUSG00000018899(1.17311971642),ENSMUSG00000030144(1.21997396331),ENSMUSG00000030413(1.60068619058),ENSMUSG00000034579(1.1529761793),ENSMUSG00000050732(1.01439278984),ENSMUSG00000107068(1.78687763355)	Ccl3(1.10349073767),Irf1(1.17311971642),Clec4d(1.21997396331),Pglyrp1(1.60068619058),Pla2g3(1.1529761793),Vamp8(1.01439278984),Gm42742(1.78687763355)
GO:0006801	superoxide metabolic process	biological process	4/108	56/20960	0.0002	0.0165005	ENSMUSG00000021186(1.15986607356),ENSMUSG00000024401(2.01854601222),ENSMUSG00000029380(1.07121665148),ENSMUSG00000031980(1.2410401374)	Fbln5(1.15986607356),Tnf(2.01854601222),Cxcl1(1.07121665148),Agt(1.2410401374)
GO:0006928	movement of cell or subcellular component	biological process	20/108	1616/20960	0.0002	0.0165005	ENSMUSG00000000982(1.10349073767),ENSMUSG00000004814(1.38708074443),ENSMUSG00000009281(1.18585502072),ENSMUSG00000017754(1.05566043749),ENSMUSG00000018930(1.26467824208),ENSMUSG00000024401(2.01854601222),ENSMUSG00000024610(1.18339186465),ENSMUSG00000027398(2.23184333867),ENSMUSG00000027399(1.2300623294),ENSMUSG00000029379(1.90081118277),ENSMUSG00000029380(1.07121665148),ENSMUSG00000031980(1.24104…	Ccl3(1.10349073767),Ccl24(1.38708074443),Rarres2(1.18585502072),Pltp(1.05566043749),Ccl4(1.26467824208),Tnf(2.01854601222),Cd74(1.18339186465),Il1b(2.23184333867),Il1a(1.2300623294),Cxcl3(1.90081118277),Cxcl1(1.07121665148),Agt(1.2410401374),Pla2g3(1.1529761793),Saa3(1.35416086652),Tspo(1.25369591216),Ier2(1.18211947965),Cklf(1.00654304778),S100a9(3.74300657055),Cxcl2(2.13959613136),Erdr1(1.75802…
GO:0002263	cell activation involved in immune response	biological process	7/108	233/20960	0.00021	0.0170491	ENSMUSG00000000982(1.10349073767),ENSMUSG00000018899(1.17311971642),ENSMUSG00000030144(1.21997396331),ENSMUSG00000030413(1.60068619058),ENSMUSG00000034579(1.1529761793),ENSMUSG00000050732(1.01439278984),ENSMUSG00000107068(1.78687763355)	Ccl3(1.10349073767),Irf1(1.17311971642),Clec4d(1.21997396331),Pglyrp1(1.60068619058),Pla2g3(1.1529761793),Vamp8(1.01439278984),Gm42742(1.78687763355)
GO:0042089	cytokine biosynthetic process	biological process	5/108	105/20960	0.00021	0.0170491	ENSMUSG00000018899(1.17311971642),ENSMUSG00000024401(2.01854601222),ENSMUSG00000027398(2.23184333867),ENSMUSG00000027399(1.2300623294),ENSMUSG00000056501(1.12787244825)	Irf1(1.17311971642),Tnf(2.01854601222),Il1b(2.23184333867),Il1a(1.2300623294),Cebpb(1.12787244825)
GO:0043067	regulation of programmed cell death	biological process	18/108	1370/20960	0.00021	0.0170491	ENSMUSG00000000982(1.10349073767),ENSMUSG00000002289(1.2446577444),ENSMUSG00000003541(1.31195969497),ENSMUSG00000024190(1.3576263612),ENSMUSG00000024401(2.01854601222),ENSMUSG00000024610(1.18339186465),ENSMUSG00000026628(1.02413510307),ENSMUSG00000027398(2.23184333867),ENSMUSG00000031980(1.2410401374),ENSMUSG00000033685(1.10502550292),ENSMUSG00000036931(1.63079719802),ENSMUSG00000041736(1.2536959…	Ccl3(1.10349073767),Angptl4(1.2446577444),Ier3(1.31195969497),Dusp1(1.3576263612),Tnf(2.01854601222),Cd74(1.18339186465),Atf3(1.02413510307),Il1b(2.23184333867),Agt(1.2410401374),Ucp2(1.10502550292),Nfkbid(1.63079719802),Tspo(1.25369591216),S100a9(3.74300657055),Cebpb(1.12787244825),Osm(1.28960403877),Siva1(1.159093888),Bcl2a1d(1.96443844766),Bcl2a1a(1.31842226374)
GO:0098754	detoxification	biological process	5/108	106/20960	0.00022	0.0177665	ENSMUSG00000020377(1.0610436593),ENSMUSG00000021186(1.15986607356),ENSMUSG00000024401(2.01854601222),ENSMUSG00000025289(1.00929152963),ENSMUSG00000056071(3.74300657055)	Ltc4s(1.0610436593),Fbln5(1.15986607356),Tnf(2.01854601222),Prdx4(1.00929152963),S100a9(3.74300657055)
GO:0051704	multi-organism process	biological process	24/108	2172/20960	0.00024	0.0191786	ENSMUSG00000000982(1.10349073767),ENSMUSG00000015090(1.03832905671),ENSMUSG00000018899(1.17311971642),ENSMUSG00000018930(1.26467824208),ENSMUSG00000019987(1.15360652935),ENSMUSG00000024401(2.01854601222),ENSMUSG00000024610(1.18339186465),ENSMUSG00000025289(1.00929152963),ENSMUSG00000027398(2.23184333867),ENSMUSG00000029379(1.90081118277),ENSMUSG00000029380(1.07121665148),ENSMUSG00000030144(1.2199…	Ccl3(1.10349073767),Ptgds(1.03832905671),Irf1(1.17311971642),Ccl4(1.26467824208),Arg1(1.15360652935),Tnf(2.01854601222),Cd74(1.18339186465),Prdx4(1.00929152963),Il1b(2.23184333867),Cxcl3(1.90081118277),Cxcl1(1.07121665148),Clec4d(1.21997396331),Pglyrp1(1.60068619058),Agt(1.2410401374),Ucp2(1.10502550292),Pla2g3(1.1529761793),Tspo(1.25369591216),Vamp8(1.01439278984),Oas1a(1.02044995209),Cebpb(1.12…
GO:0042108	positive regulation of cytokine biosynthetic process	biological process	4/108	59/20960	0.00024	0.0191786	ENSMUSG00000018899(1.17311971642),ENSMUSG00000024401(2.01854601222),ENSMUSG00000027398(2.23184333867),ENSMUSG00000027399(1.2300623294)	Irf1(1.17311971642),Tnf(2.01854601222),Il1b(2.23184333867),Il1a(1.2300623294)
GO:0045940	positive regulation of steroid metabolic process	biological process	3/108	24/20960	0.00025	0.0196688	ENSMUSG00000024401(2.01854601222),ENSMUSG00000027398(2.23184333867),ENSMUSG00000031980(1.2410401374)	Tnf(2.01854601222),Il1b(2.23184333867),Agt(1.2410401374)
GO:0044281	small molecule metabolic process	biological process	21/108	1774/20960	0.00025	0.0196688	ENSMUSG00000015090(1.03832905671),ENSMUSG00000017754(1.05566043749),ENSMUSG00000019987(1.15360652935),ENSMUSG00000020182(1.37169582682),ENSMUSG00000020377(1.0610436593),ENSMUSG00000020407(1.16748850661),ENSMUSG00000024401(2.01854601222),ENSMUSG00000024610(1.18339186465),ENSMUSG00000025289(1.00929152963),ENSMUSG00000026628(1.02413510307),ENSMUSG00000027398(2.23184333867),ENSMUSG00000030826(1.04683…	Ptgds(1.03832905671),Pltp(1.05566043749),Arg1(1.15360652935),Ddc(1.37169582682),Ltc4s(1.0610436593),Upp1(1.16748850661),Tnf(2.01854601222),Cd74(1.18339186465),Prdx4(1.00929152963),Atf3(1.02413510307),Il1b(2.23184333867),Bcat2(1.04683358082),Pla2g3(1.1529761793),Macrod1(1.03300162621),Apoc1(1.10656347455),Tspo(1.25369591216),Oas1a(1.02044995209),Ugt1a6a(1.22086875163),Eno1b(1.04428519399),Nme3(1.0…
GO:0042107	cytokine metabolic process	biological process	5/108	109/20960	0.00025	0.0196688	ENSMUSG00000018899(1.17311971642),ENSMUSG00000024401(2.01854601222),ENSMUSG00000027398(2.23184333867),ENSMUSG00000027399(1.2300623294),ENSMUSG00000056501(1.12787244825)	Irf1(1.17311971642),Tnf(2.01854601222),Il1b(2.23184333867),Il1a(1.2300623294),Cebpb(1.12787244825)
GO:0048247	lymphocyte chemotaxis	biological process	4/108	60/20960	0.00026	0.0200423	ENSMUSG00000000982(1.10349073767),ENSMUSG00000004814(1.38708074443),ENSMUSG00000018930(1.26467824208),ENSMUSG00000054400(1.00654304778)	Ccl3(1.10349073767),Ccl24(1.38708074443),Ccl4(1.26467824208),Cklf(1.00654304778)
GO:1905936	regulation of germ cell proliferation	biological process	2/108	5/20960	0.00026	0.0200423	ENSMUSG00000015090(1.03832905671),ENSMUSG00000025289(1.00929152963)	Ptgds(1.03832905671),Prdx4(1.00929152963)
GO:2000254	regulation of male germ cell proliferation	biological process	2/108	5/20960	0.00026	0.0200423	ENSMUSG00000015090(1.03832905671),ENSMUSG00000025289(1.00929152963)	Ptgds(1.03832905671),Prdx4(1.00929152963)
GO:2000503	positive regulation of natural killer cell chemotaxis	biological process	2/108	5/20960	0.00026	0.0200423	ENSMUSG00000000982(1.10349073767),ENSMUSG00000018930(1.26467824208)	Ccl3(1.10349073767),Ccl4(1.26467824208)
GO:1901701	cellular response to oxygen-containing compound	biological process	14/108	922/20960	0.00027	0.0207086	ENSMUSG00000000982(1.10349073767),ENSMUSG00000009281(1.18585502072),ENSMUSG00000018566(1.29246266453),ENSMUSG00000019987(1.15360652935),ENSMUSG00000021186(1.15986607356),ENSMUSG00000024401(2.01854601222),ENSMUSG00000027398(2.23184333867),ENSMUSG00000029379(1.90081118277),ENSMUSG00000031980(1.2410401374),ENSMUSG00000033685(1.10502550292),ENSMUSG00000041736(1.25369591216),ENSMUSG00000055148(2.20037…	Ccl3(1.10349073767),Rarres2(1.18585502072),Slc2a4(1.29246266453),Arg1(1.15360652935),Fbln5(1.15986607356),Tnf(2.01854601222),Il1b(2.23184333867),Cxcl3(1.90081118277),Agt(1.2410401374),Ucp2(1.10502550292),Tspo(1.25369591216),Klf2(2.20037003823),Cebpb(1.12787244825),Cxcl2(2.13959613136)
GO:0006766	vitamin metabolic process	biological process	4/108	61/20960	0.00028	0.0213682	ENSMUSG00000017754(1.05566043749),ENSMUSG00000024401(2.01854601222),ENSMUSG00000027398(2.23184333867),ENSMUSG00000096145(1.88913229544)	Pltp(1.05566043749),Tnf(2.01854601222),Il1b(2.23184333867),Vkorc1(1.88913229544)
GO:0022407	regulation of cell-cell adhesion	biological process	8/108	326/20960	0.00029	0.0220212	ENSMUSG00000015396(1.30543114616),ENSMUSG00000018899(1.17311971642),ENSMUSG00000024401(2.01854601222),ENSMUSG00000024610(1.18339186465),ENSMUSG00000027398(2.23184333867),ENSMUSG00000035678(1.57818275133),ENSMUSG00000036931(1.63079719802),ENSMUSG00000056501(1.12787244825)	Cd83(1.30543114616),Irf1(1.17311971642),Tnf(2.01854601222),Cd74(1.18339186465),Il1b(2.23184333867),Tnfsf9(1.57818275133),Nfkbid(1.63079719802),Cebpb(1.12787244825)
GO:0032879	regulation of localization	biological process	25/108	2344/20960	0.0003	0.0226678	ENSMUSG00000000982(1.10349073767),ENSMUSG00000004814(1.38708074443),ENSMUSG00000009281(1.18585502072),ENSMUSG00000017754(1.05566043749),ENSMUSG00000018930(1.26467824208),ENSMUSG00000019987(1.15360652935),ENSMUSG00000024401(2.01854601222),ENSMUSG00000024610(1.18339186465),ENSMUSG00000027398(2.23184333867),ENSMUSG00000027399(1.2300623294),ENSMUSG00000027574(1.10063939891),ENSMUSG00000029379(1.90081…	Ccl3(1.10349073767),Ccl24(1.38708074443),Rarres2(1.18585502072),Pltp(1.05566043749),Ccl4(1.26467824208),Arg1(1.15360652935),Tnf(2.01854601222),Cd74(1.18339186465),Il1b(2.23184333867),Il1a(1.2300623294),Nkain4(1.10063939891),Cxcl3(1.90081118277),Cxcl1(1.07121665148),Agt(1.2410401374),Ucp2(1.10502550292),Apoc1(1.10656347455),Tspo(1.25369591216),Hilpda(1.5468466471),Vamp8(1.01439278984),S100a9(3.743…
GO:1903039	positive regulation of leukocyte cell-cell adhesion	biological process	6/108	177/20960	0.00031	0.023308	ENSMUSG00000015396(1.30543114616),ENSMUSG00000018899(1.17311971642),ENSMUSG00000024401(2.01854601222),ENSMUSG00000024610(1.18339186465),ENSMUSG00000027398(2.23184333867),ENSMUSG00000035678(1.57818275133)	Cd83(1.30543114616),Irf1(1.17311971642),Tnf(2.01854601222),Cd74(1.18339186465),Il1b(2.23184333867),Tnfsf9(1.57818275133)
GO:0071356	cellular response to tumor necrosis factor	biological process	6/108	178/20960	0.00032	0.0238252	ENSMUSG00000000982(1.10349073767),ENSMUSG00000004814(1.38708074443),ENSMUSG00000018566(1.29246266453),ENSMUSG00000018930(1.26467824208),ENSMUSG00000024401(2.01854601222),ENSMUSG00000055148(2.20037003823)	Ccl3(1.10349073767),Ccl24(1.38708074443),Slc2a4(1.29246266453),Ccl4(1.26467824208),Tnf(2.01854601222),Klf2(2.20037003823)
GO:0080134	regulation of response to stress	biological process	15/108	1053/20960	0.00032	0.0238252	ENSMUSG00000000982(1.10349073767),ENSMUSG00000003541(1.31195969497),ENSMUSG00000004814(1.38708074443),ENSMUSG00000018899(1.17311971642),ENSMUSG00000021186(1.15986607356),ENSMUSG00000024401(2.01854601222),ENSMUSG00000024610(1.18339186465),ENSMUSG00000027398(2.23184333867),ENSMUSG00000029380(1.07121665148),ENSMUSG00000030413(1.60068619058),ENSMUSG00000044258(1.40166784619),ENSMUSG00000050732(1.0143…	Ccl3(1.10349073767),Ier3(1.31195969497),Ccl24(1.38708074443),Irf1(1.17311971642),Fbln5(1.15986607356),Tnf(2.01854601222),Cd74(1.18339186465),Il1b(2.23184333867),Cxcl1(1.07121665148),Pglyrp1(1.60068619058),Ctla2a(1.40166784619),Vamp8(1.01439278984),S100a9(3.74300657055),Klk8(1.01408688727),Gm42742(1.78687763355)
GO:0043903	regulation of symbiosis, encompassing mutualism through parasitism	biological process	6/108	180/20960	0.00034	0.0250697	ENSMUSG00000000982(1.10349073767),ENSMUSG00000018930(1.26467824208),ENSMUSG00000024401(2.01854601222),ENSMUSG00000024610(1.18339186465),ENSMUSG00000029380(1.07121665148),ENSMUSG00000052776(1.02044995209)	Ccl3(1.10349073767),Ccl4(1.26467824208),Tnf(2.01854601222),Cd74(1.18339186465),Cxcl1(1.07121665148),Oas1a(1.02044995209)
GO:0008152	metabolic process	biological process	74/108	10894/20960	0.00034	0.0250697	ENSMUSG00000000982(1.10349073767),ENSMUSG00000002289(1.2446577444),ENSMUSG00000002416(1.24382954556),ENSMUSG00000004814(1.38708074443),ENSMUSG00000009281(1.18585502072),ENSMUSG00000011837(1.01311366462),ENSMUSG00000015090(1.03832905671),ENSMUSG00000017754(1.05566043749),ENSMUSG00000018566(1.29246266453),ENSMUSG00000018822(1.02068564243),ENSMUSG00000018899(1.17311971642),ENSMUSG00000018930(1.26467…	Ccl3(1.10349073767),Angptl4(1.2446577444),Ndufb2(1.24382954556),Ccl24(1.38708074443),Rarres2(1.18585502072),Snapc2(1.01311366462),Ptgds(1.03832905671),Pltp(1.05566043749),Slc2a4(1.29246266453),Sfrp5(1.02068564243),Irf1(1.17311971642),Ccl4(1.26467824208),Fmc1(1.00658619746),Arg1(1.15360652935),Ddc(1.37169582682),Ltc4s(1.0610436593),Upp1(1.16748850661),Fbln5(1.15986607356),Comtd1(1.10210222674),Nag…
GO:0032940	secretion by cell	biological process	13/108	832/20960	0.00035	0.0256829	ENSMUSG00000000982(1.10349073767),ENSMUSG00000021280(1.28975924559),ENSMUSG00000023143(1.08916005083),ENSMUSG00000024401(2.01854601222),ENSMUSG00000027398(2.23184333867),ENSMUSG00000027399(1.2300623294),ENSMUSG00000031980(1.2410401374),ENSMUSG00000033685(1.10502550292),ENSMUSG00000034579(1.1529761793),ENSMUSG00000050732(1.01439278984),ENSMUSG00000054400(1.00654304778),ENSMUSG00000058755(1.2896040…	Ccl3(1.10349073767),Exoc3l4(1.28975924559),Nagpa(1.08916005083),Tnf(2.01854601222),Il1b(2.23184333867),Il1a(1.2300623294),Agt(1.2410401374),Ucp2(1.10502550292),Pla2g3(1.1529761793),Vamp8(1.01439278984),Cklf(1.00654304778),Osm(1.28960403877),Vamp5(1.15426593568)
GO:0009058	biosynthetic process	biological process	46/108	5678/20960	0.00036	0.0261651	ENSMUSG00000000982(1.10349073767),ENSMUSG00000011837(1.01311366462),ENSMUSG00000015090(1.03832905671),ENSMUSG00000017754(1.05566043749),ENSMUSG00000018566(1.29246266453),ENSMUSG00000018822(1.02068564243),ENSMUSG00000018899(1.17311971642),ENSMUSG00000018930(1.26467824208),ENSMUSG00000019987(1.15360652935),ENSMUSG00000020182(1.37169582682),ENSMUSG00000020377(1.0610436593),ENSMUSG00000020407(1.16748…	Ccl3(1.10349073767),Snapc2(1.01311366462),Ptgds(1.03832905671),Pltp(1.05566043749),Slc2a4(1.29246266453),Sfrp5(1.02068564243),Irf1(1.17311971642),Ccl4(1.26467824208),Arg1(1.15360652935),Ddc(1.37169582682),Ltc4s(1.0610436593),Upp1(1.16748850661),Nagpa(1.08916005083),Dusp1(1.3576263612),Tnf(2.01854601222),Cd74(1.18339186465),Rplp2(1.00303123706),Atf3(1.02413510307),Il1b(2.23184333867),Il1a(1.230062…
GO:0031649	heat generation	biological process	3/108	27/20960	0.00036	0.0261651	ENSMUSG00000024401(2.01854601222),ENSMUSG00000027398(2.23184333867),ENSMUSG00000027399(1.2300623294)	Tnf(2.01854601222),Il1b(2.23184333867),Il1a(1.2300623294)
GO:0044249	cellular biosynthetic process	biological process	45/108	5516/20960	0.00037	0.0267645	ENSMUSG00000000982(1.10349073767),ENSMUSG00000011837(1.01311366462),ENSMUSG00000015090(1.03832905671),ENSMUSG00000017754(1.05566043749),ENSMUSG00000018822(1.02068564243),ENSMUSG00000018899(1.17311971642),ENSMUSG00000018930(1.26467824208),ENSMUSG00000019987(1.15360652935),ENSMUSG00000020182(1.37169582682),ENSMUSG00000020377(1.0610436593),ENSMUSG00000020407(1.16748850661),ENSMUSG00000023143(1.08916…	Ccl3(1.10349073767),Snapc2(1.01311366462),Ptgds(1.03832905671),Pltp(1.05566043749),Sfrp5(1.02068564243),Irf1(1.17311971642),Ccl4(1.26467824208),Arg1(1.15360652935),Ddc(1.37169582682),Ltc4s(1.0610436593),Upp1(1.16748850661),Nagpa(1.08916005083),Dusp1(1.3576263612),Tnf(2.01854601222),Cd74(1.18339186465),Rplp2(1.00303123706),Atf3(1.02413510307),Il1b(2.23184333867),Il1a(1.2300623294),Bcat2(1.04683358…
GO:0010827	regulation of glucose transmembrane transport	biological process	4/108	66/20960	0.00038	0.0271025	ENSMUSG00000009281(1.18585502072),ENSMUSG00000024401(2.01854601222),ENSMUSG00000027398(2.23184333867),ENSMUSG00000031980(1.2410401374)	Rarres2(1.18585502072),Tnf(2.01854601222),Il1b(2.23184333867),Agt(1.2410401374)
GO:0043065	positive regulation of apoptotic process	biological process	10/108	524/20960	0.00038	0.0271025	ENSMUSG00000000982(1.10349073767),ENSMUSG00000024190(1.3576263612),ENSMUSG00000024401(2.01854601222),ENSMUSG00000026628(1.02413510307),ENSMUSG00000031980(1.2410401374),ENSMUSG00000036931(1.63079719802),ENSMUSG00000041736(1.25369591216),ENSMUSG00000056071(3.74300657055),ENSMUSG00000058755(1.28960403877),ENSMUSG00000064326(1.159093888)	Ccl3(1.10349073767),Dusp1(1.3576263612),Tnf(2.01854601222),Atf3(1.02413510307),Agt(1.2410401374),Nfkbid(1.63079719802),Tspo(1.25369591216),S100a9(3.74300657055),Osm(1.28960403877),Siva1(1.159093888)
GO:0010876	lipid localization	biological process	8/108	340/20960	0.00038	0.0271025	ENSMUSG00000017754(1.05566043749),ENSMUSG00000024401(2.01854601222),ENSMUSG00000027398(2.23184333867),ENSMUSG00000031980(1.2410401374),ENSMUSG00000034579(1.1529761793),ENSMUSG00000040564(1.10656347455),ENSMUSG00000041736(1.25369591216),ENSMUSG00000043421(1.5468466471)	Pltp(1.05566043749),Tnf(2.01854601222),Il1b(2.23184333867),Agt(1.2410401374),Pla2g3(1.1529761793),Apoc1(1.10656347455),Tspo(1.25369591216),Hilpda(1.5468466471)
GO:0031622	positive regulation of fever generation	biological process	2/108	6/20960	0.00039	0.0273054	ENSMUSG00000024401(2.01854601222),ENSMUSG00000027398(2.23184333867)	Tnf(2.01854601222),Il1b(2.23184333867)
GO:0051005	negative regulation of lipoprotein lipase activity	biological process	2/108	6/20960	0.00039	0.0273054	ENSMUSG00000002289(1.2446577444),ENSMUSG00000040564(1.10656347455)	Angptl4(1.2446577444),Apoc1(1.10656347455)
GO:2000343	positive regulation of chemokine (C-X-C motif) ligand 2 production	biological process	2/108	6/20960	0.00039	0.0273054	ENSMUSG00000024401(2.01854601222),ENSMUSG00000024610(1.18339186465)	Tnf(2.01854601222),Cd74(1.18339186465)
GO:0016032	viral process	biological process	7/108	259/20960	0.00039	0.0273054	ENSMUSG00000000982(1.10349073767),ENSMUSG00000018930(1.26467824208),ENSMUSG00000024401(2.01854601222),ENSMUSG00000024610(1.18339186465),ENSMUSG00000050732(1.01439278984),ENSMUSG00000052776(1.02044995209),ENSMUSG00000064326(1.159093888)	Ccl3(1.10349073767),Ccl4(1.26467824208),Tnf(2.01854601222),Cd74(1.18339186465),Vamp8(1.01439278984),Oas1a(1.02044995209),Siva1(1.159093888)
GO:0000303	response to superoxide	biological process	3/108	28/20960	0.0004	0.0278776	ENSMUSG00000021186(1.15986607356),ENSMUSG00000024401(2.01854601222),ENSMUSG00000033685(1.10502550292)	Fbln5(1.15986607356),Tnf(2.01854601222),Ucp2(1.10502550292)
GO:0043068	positive regulation of programmed cell death	biological process	10/108	530/20960	0.00041	0.028316	ENSMUSG00000000982(1.10349073767),ENSMUSG00000024190(1.3576263612),ENSMUSG00000024401(2.01854601222),ENSMUSG00000026628(1.02413510307),ENSMUSG00000031980(1.2410401374),ENSMUSG00000036931(1.63079719802),ENSMUSG00000041736(1.25369591216),ENSMUSG00000056071(3.74300657055),ENSMUSG00000058755(1.28960403877),ENSMUSG00000064326(1.159093888)	Ccl3(1.10349073767),Dusp1(1.3576263612),Tnf(2.01854601222),Atf3(1.02413510307),Agt(1.2410401374),Nfkbid(1.63079719802),Tspo(1.25369591216),S100a9(3.74300657055),Osm(1.28960403877),Siva1(1.159093888)
GO:1901699	cellular response to nitrogen compound	biological process	10/108	530/20960	0.00041	0.028316	ENSMUSG00000009281(1.18585502072),ENSMUSG00000018566(1.29246266453),ENSMUSG00000019987(1.15360652935),ENSMUSG00000020182(1.37169582682),ENSMUSG00000024401(2.01854601222),ENSMUSG00000027398(2.23184333867),ENSMUSG00000031980(1.2410401374),ENSMUSG00000033685(1.10502550292),ENSMUSG00000055148(2.20037003823),ENSMUSG00000056501(1.12787244825)	Rarres2(1.18585502072),Slc2a4(1.29246266453),Arg1(1.15360652935),Ddc(1.37169582682),Tnf(2.01854601222),Il1b(2.23184333867),Agt(1.2410401374),Ucp2(1.10502550292),Klf2(2.20037003823),Cebpb(1.12787244825)
GO:0032755	positive regulation of interleukin-6 production	biological process	4/108	68/20960	0.00042	0.0288759	ENSMUSG00000024401(2.01854601222),ENSMUSG00000027398(2.23184333867),ENSMUSG00000027399(1.2300623294),ENSMUSG00000035678(1.57818275133)	Tnf(2.01854601222),Il1b(2.23184333867),Il1a(1.2300623294),Tnfsf9(1.57818275133)
GO:0048523	negative regulation of cellular process	biological process	37/108	4229/20960	0.00043	0.0294309	ENSMUSG00000000982(1.10349073767),ENSMUSG00000002289(1.2446577444),ENSMUSG00000003541(1.31195969497),ENSMUSG00000015090(1.03832905671),ENSMUSG00000018822(1.02068564243),ENSMUSG00000018899(1.17311971642),ENSMUSG00000024190(1.3576263612),ENSMUSG00000024401(2.01854601222),ENSMUSG00000024610(1.18339186465),ENSMUSG00000025289(1.00929152963),ENSMUSG00000026628(1.02413510307),ENSMUSG00000027398(2.231843…	Ccl3(1.10349073767),Angptl4(1.2446577444),Ier3(1.31195969497),Ptgds(1.03832905671),Sfrp5(1.02068564243),Irf1(1.17311971642),Dusp1(1.3576263612),Tnf(2.01854601222),Cd74(1.18339186465),Prdx4(1.00929152963),Atf3(1.02413510307),Il1b(2.23184333867),Il1a(1.2300623294),Ppp1r35(1.03808900929),Pglyrp1(1.60068619058),Sin3b(1.07523846669),Agt(1.2410401374),Ucp2(1.10502550292),Nfkbid(1.63079719802),Rap1gap2(…
GO:0000305	response to oxygen radical	biological process	3/108	29/20960	0.00044	0.0299809	ENSMUSG00000021186(1.15986607356),ENSMUSG00000024401(2.01854601222),ENSMUSG00000033685(1.10502550292)	Fbln5(1.15986607356),Tnf(2.01854601222),Ucp2(1.10502550292)
GO:0032642	regulation of chemokine production	biological process	4/108	69/20960	0.00045	0.030526	ENSMUSG00000024401(2.01854601222),ENSMUSG00000024610(1.18339186465),ENSMUSG00000027398(2.23184333867),ENSMUSG00000027399(1.2300623294)	Tnf(2.01854601222),Cd74(1.18339186465),Il1b(2.23184333867),Il1a(1.2300623294)
GO:0005840	ribosome	cellular component	8/108	267/21204	6.8e-05	0.030957	ENSMUSG00000025508(1.00303123706),ENSMUSG00000044424(1.05258768474),ENSMUSG00000046330(1.02634683244),ENSMUSG00000050299(1.07630738133),ENSMUSG00000055553(1.74099686899),ENSMUSG00000060143(1.11168897597),ENSMUSG00000068240(1.13618598775),ENSMUSG00000079641(1.00733122124)	Rplp2(1.00303123706),Gm9493(1.05258768474),Rpl37a(1.02634683244),Gm9843(1.07630738133),Kxd1(1.74099686899),Gm10076(1.11168897597),Gm11808(1.13618598775),Rpl39(1.00733122124)
GO:0046323	glucose import	biological process	4/108	70/20960	0.00047	0.0317416	ENSMUSG00000009281(1.18585502072),ENSMUSG00000018566(1.29246266453),ENSMUSG00000024401(2.01854601222),ENSMUSG00000031980(1.2410401374)	Rarres2(1.18585502072),Slc2a4(1.29246266453),Tnf(2.01854601222),Agt(1.2410401374)
GO:0010941	regulation of cell death	biological process	18/108	1467/20960	0.00049	0.0328021	ENSMUSG00000000982(1.10349073767),ENSMUSG00000002289(1.2446577444),ENSMUSG00000003541(1.31195969497),ENSMUSG00000024190(1.3576263612),ENSMUSG00000024401(2.01854601222),ENSMUSG00000024610(1.18339186465),ENSMUSG00000026628(1.02413510307),ENSMUSG00000027398(2.23184333867),ENSMUSG00000031980(1.2410401374),ENSMUSG00000033685(1.10502550292),ENSMUSG00000036931(1.63079719802),ENSMUSG00000041736(1.2536959…	Ccl3(1.10349073767),Angptl4(1.2446577444),Ier3(1.31195969497),Dusp1(1.3576263612),Tnf(2.01854601222),Cd74(1.18339186465),Atf3(1.02413510307),Il1b(2.23184333867),Agt(1.2410401374),Ucp2(1.10502550292),Nfkbid(1.63079719802),Tspo(1.25369591216),S100a9(3.74300657055),Cebpb(1.12787244825),Osm(1.28960403877),Siva1(1.159093888),Bcl2a1d(1.96443844766),Bcl2a1a(1.31842226374)
GO:0010243	response to organonitrogen compound	biological process	13/108	862/20960	0.00049	0.0328021	ENSMUSG00000009281(1.18585502072),ENSMUSG00000018566(1.29246266453),ENSMUSG00000019987(1.15360652935),ENSMUSG00000020182(1.37169582682),ENSMUSG00000024190(1.3576263612),ENSMUSG00000024401(2.01854601222),ENSMUSG00000027398(2.23184333867),ENSMUSG00000031980(1.2410401374),ENSMUSG00000033685(1.10502550292),ENSMUSG00000041736(1.25369591216),ENSMUSG00000055148(2.20037003823),ENSMUSG00000056501(1.127872…	Rarres2(1.18585502072),Slc2a4(1.29246266453),Arg1(1.15360652935),Ddc(1.37169582682),Dusp1(1.3576263612),Tnf(2.01854601222),Il1b(2.23184333867),Agt(1.2410401374),Ucp2(1.10502550292),Tspo(1.25369591216),Klf2(2.20037003823),Cebpb(1.12787244825),Cxcl2(2.13959613136)
GO:0042221	response to chemical	biological process	40/108	4747/20960	0.0005	0.0330368	ENSMUSG00000000982(1.10349073767),ENSMUSG00000004814(1.38708074443),ENSMUSG00000009281(1.18585502072),ENSMUSG00000015090(1.03832905671),ENSMUSG00000015396(1.30543114616),ENSMUSG00000018566(1.29246266453),ENSMUSG00000018899(1.17311971642),ENSMUSG00000018930(1.26467824208),ENSMUSG00000019987(1.15360652935),ENSMUSG00000020182(1.37169582682),ENSMUSG00000020377(1.0610436593),ENSMUSG00000021186(1.15986…	Ccl3(1.10349073767),Ccl24(1.38708074443),Rarres2(1.18585502072),Ptgds(1.03832905671),Cd83(1.30543114616),Slc2a4(1.29246266453),Irf1(1.17311971642),Ccl4(1.26467824208),Arg1(1.15360652935),Ddc(1.37169582682),Ltc4s(1.0610436593),Fbln5(1.15986607356),Dusp1(1.3576263612),Tnf(2.01854601222),Cd74(1.18339186465),Prdx4(1.00929152963),Atf3(1.02413510307),Il1b(2.23184333867),Il1a(1.2300623294),Cxcl3(1.90081…
GO:0002444	myeloid leukocyte mediated immunity	biological process	4/108	71/20960	0.0005	0.0330368	ENSMUSG00000000982(1.10349073767),ENSMUSG00000029380(1.07121665148),ENSMUSG00000034579(1.1529761793),ENSMUSG00000050732(1.01439278984)	Ccl3(1.10349073767),Cxcl1(1.07121665148),Pla2g3(1.1529761793),Vamp8(1.01439278984)
GO:0050673	epithelial cell proliferation	biological process	8/108	354/20960	0.0005	0.0330368	ENSMUSG00000004814(1.38708074443),ENSMUSG00000019689(1.00658619746),ENSMUSG00000019987(1.15360652935),ENSMUSG00000024401(2.01854601222),ENSMUSG00000037095(1.26760588989),ENSMUSG00000048001(1.14271687268),ENSMUSG00000056501(1.12787244825),ENSMUSG00000064023(1.01408688727)	Ccl24(1.38708074443),Fmc1(1.00658619746),Arg1(1.15360652935),Tnf(2.01854601222),Lrg1(1.26760588989),Hes5(1.14271687268),Cebpb(1.12787244825),Klk8(1.01408688727)
GO:0008643	carbohydrate transport	biological process	5/108	128/20960	0.00053	0.0343417	ENSMUSG00000009281(1.18585502072),ENSMUSG00000018566(1.29246266453),ENSMUSG00000024401(2.01854601222),ENSMUSG00000027398(2.23184333867),ENSMUSG00000031980(1.2410401374)	Rarres2(1.18585502072),Slc2a4(1.29246266453),Tnf(2.01854601222),Il1b(2.23184333867),Agt(1.2410401374)
GO:1901653	cellular response to peptide	biological process	7/108	273/20960	0.00054	0.0343417	ENSMUSG00000009281(1.18585502072),ENSMUSG00000018566(1.29246266453),ENSMUSG00000019987(1.15360652935),ENSMUSG00000027398(2.23184333867),ENSMUSG00000031980(1.2410401374),ENSMUSG00000033685(1.10502550292),ENSMUSG00000055148(2.20037003823)	Rarres2(1.18585502072),Slc2a4(1.29246266453),Arg1(1.15360652935),Il1b(2.23184333867),Agt(1.2410401374),Ucp2(1.10502550292),Klf2(2.20037003823)
GO:0034612	response to tumor necrosis factor	biological process	6/108	196/20960	0.00054	0.0343417	ENSMUSG00000000982(1.10349073767),ENSMUSG00000004814(1.38708074443),ENSMUSG00000018566(1.29246266453),ENSMUSG00000018930(1.26467824208),ENSMUSG00000024401(2.01854601222),ENSMUSG00000055148(2.20037003823)	Ccl3(1.10349073767),Ccl24(1.38708074443),Slc2a4(1.29246266453),Ccl4(1.26467824208),Tnf(2.01854601222),Klf2(2.20037003823)
GO:0050670	regulation of lymphocyte proliferation	biological process	6/108	196/20960	0.00054	0.0343417	ENSMUSG00000018899(1.17311971642),ENSMUSG00000024610(1.18339186465),ENSMUSG00000027398(2.23184333867),ENSMUSG00000035678(1.57818275133),ENSMUSG00000056501(1.12787244825),ENSMUSG00000073412(1.06516593474)	Irf1(1.17311971642),Cd74(1.18339186465),Il1b(2.23184333867),Tnfsf9(1.57818275133),Cebpb(1.12787244825),Lst1(1.06516593474)
GO:0015809	arginine transport	biological process	2/108	7/20960	0.00054	0.0343417	ENSMUSG00000019987(1.15360652935),ENSMUSG00000031980(1.2410401374)	Arg1(1.15360652935),Agt(1.2410401374)
GO:0031620	regulation of fever generation	biological process	2/108	7/20960	0.00054	0.0343417	ENSMUSG00000024401(2.01854601222),ENSMUSG00000027398(2.23184333867)	Tnf(2.01854601222),Il1b(2.23184333867)
GO:0035747	natural killer cell chemotaxis	biological process	2/108	7/20960	0.00054	0.0343417	ENSMUSG00000000982(1.10349073767),ENSMUSG00000018930(1.26467824208)	Ccl3(1.10349073767),Ccl4(1.26467824208)
GO:0060558	regulation of calcidiol 1-monooxygenase activity	biological process	2/108	7/20960	0.00054	0.0343417	ENSMUSG00000024401(2.01854601222),ENSMUSG00000027398(2.23184333867)	Tnf(2.01854601222),Il1b(2.23184333867)
GO:2000501	regulation of natural killer cell chemotaxis	biological process	2/108	7/20960	0.00054	0.0343417	ENSMUSG00000000982(1.10349073767),ENSMUSG00000018930(1.26467824208)	Ccl3(1.10349073767),Ccl4(1.26467824208)
GO:1901576	organic substance biosynthetic process	biological process	45/108	5610/20960	0.00055	0.0345459	ENSMUSG00000000982(1.10349073767),ENSMUSG00000011837(1.01311366462),ENSMUSG00000015090(1.03832905671),ENSMUSG00000017754(1.05566043749),ENSMUSG00000018566(1.29246266453),ENSMUSG00000018822(1.02068564243),ENSMUSG00000018899(1.17311971642),ENSMUSG00000018930(1.26467824208),ENSMUSG00000019987(1.15360652935),ENSMUSG00000020182(1.37169582682),ENSMUSG00000020377(1.0610436593),ENSMUSG00000020407(1.16748…	Ccl3(1.10349073767),Snapc2(1.01311366462),Ptgds(1.03832905671),Pltp(1.05566043749),Slc2a4(1.29246266453),Sfrp5(1.02068564243),Irf1(1.17311971642),Ccl4(1.26467824208),Arg1(1.15360652935),Ddc(1.37169582682),Ltc4s(1.0610436593),Upp1(1.16748850661),Nagpa(1.08916005083),Dusp1(1.3576263612),Tnf(2.01854601222),Cd74(1.18339186465),Rplp2(1.00303123706),Atf3(1.02413510307),Il1b(2.23184333867),Il1a(1.230062…
GO:0070227	lymphocyte apoptotic process	biological process	4/108	73/20960	0.00055	0.0345459	ENSMUSG00000024610(1.18339186465),ENSMUSG00000036931(1.63079719802),ENSMUSG00000064326(1.159093888),ENSMUSG00000102037(1.31842226374)	Cd74(1.18339186465),Nfkbid(1.63079719802),Siva1(1.159093888),Bcl2a1a(1.31842226374)
GO:0032944	regulation of mononuclear cell proliferation	biological process	6/108	197/20960	0.00055	0.0345459	ENSMUSG00000018899(1.17311971642),ENSMUSG00000024610(1.18339186465),ENSMUSG00000027398(2.23184333867),ENSMUSG00000035678(1.57818275133),ENSMUSG00000056501(1.12787244825),ENSMUSG00000073412(1.06516593474)	Irf1(1.17311971642),Cd74(1.18339186465),Il1b(2.23184333867),Tnfsf9(1.57818275133),Cebpb(1.12787244825),Lst1(1.06516593474)
GO:0070371	ERK1 and ERK2 cascade	biological process	7/108	275/20960	0.00056	0.0350298	ENSMUSG00000000982(1.10349073767),ENSMUSG00000004814(1.38708074443),ENSMUSG00000018930(1.26467824208),ENSMUSG00000024190(1.3576263612),ENSMUSG00000024610(1.18339186465),ENSMUSG00000026628(1.02413510307),ENSMUSG00000031980(1.2410401374)	Ccl3(1.10349073767),Ccl24(1.38708074443),Ccl4(1.26467824208),Dusp1(1.3576263612),Cd74(1.18339186465),Atf3(1.02413510307),Agt(1.2410401374)
GO:0032602	chemokine production	biological process	4/108	74/20960	0.00058	0.0361328	ENSMUSG00000024401(2.01854601222),ENSMUSG00000024610(1.18339186465),ENSMUSG00000027398(2.23184333867),ENSMUSG00000027399(1.2300623294)	Tnf(2.01854601222),Cd74(1.18339186465),Il1b(2.23184333867),Il1a(1.2300623294)
GO:0032743	positive regulation of interleukin-2 production	biological process	3/108	32/20960	0.00059	0.0363112	ENSMUSG00000015396(1.30543114616),ENSMUSG00000027398(2.23184333867),ENSMUSG00000027399(1.2300623294)	Cd83(1.30543114616),Il1b(2.23184333867),Il1a(1.2300623294)
GO:0045601	regulation of endothelial cell differentiation	biological process	3/108	32/20960	0.00059	0.0363112	ENSMUSG00000024401(2.01854601222),ENSMUSG00000027398(2.23184333867),ENSMUSG00000041378(1.33439173664)	Tnf(2.01854601222),Il1b(2.23184333867),Cldn5(1.33439173664)
GO:0048246	macrophage chemotaxis	biological process	3/108	32/20960	0.00059	0.0363112	ENSMUSG00000000982(1.10349073767),ENSMUSG00000009281(1.18585502072),ENSMUSG00000054400(1.00654304778)	Ccl3(1.10349073767),Rarres2(1.18585502072),Cklf(1.00654304778)
GO:0051048	negative regulation of secretion	biological process	6/108	202/20960	0.00063	0.0386172	ENSMUSG00000024401(2.01854601222),ENSMUSG00000024610(1.18339186465),ENSMUSG00000027398(2.23184333867),ENSMUSG00000033685(1.10502550292),ENSMUSG00000050732(1.01439278984),ENSMUSG00000058755(1.28960403877)	Tnf(2.01854601222),Cd74(1.18339186465),Il1b(2.23184333867),Ucp2(1.10502550292),Vamp8(1.01439278984),Osm(1.28960403877)
GO:0097190	apoptotic signaling pathway	biological process	10/108	563/20960	0.00066	0.0402943	ENSMUSG00000024401(2.01854601222),ENSMUSG00000024610(1.18339186465),ENSMUSG00000026628(1.02413510307),ENSMUSG00000027398(2.23184333867),ENSMUSG00000027399(1.2300623294),ENSMUSG00000031980(1.2410401374),ENSMUSG00000056071(3.74300657055),ENSMUSG00000056501(1.12787244825),ENSMUSG00000058755(1.28960403877),ENSMUSG00000064326(1.159093888)	Tnf(2.01854601222),Cd74(1.18339186465),Atf3(1.02413510307),Il1b(2.23184333867),Il1a(1.2300623294),Agt(1.2410401374),S100a9(3.74300657055),Cebpb(1.12787244825),Osm(1.28960403877),Siva1(1.159093888)
GO:0030334	regulation of cell migration	biological process	11/108	670/20960	0.00068	0.0411859	ENSMUSG00000000982(1.10349073767),ENSMUSG00000004814(1.38708074443),ENSMUSG00000009281(1.18585502072),ENSMUSG00000018930(1.26467824208),ENSMUSG00000024610(1.18339186465),ENSMUSG00000027399(1.2300623294),ENSMUSG00000029379(1.90081118277),ENSMUSG00000029380(1.07121665148),ENSMUSG00000031980(1.2410401374),ENSMUSG00000058427(2.13959613136),ENSMUSG00000096768(1.7580206075)	Ccl3(1.10349073767),Ccl24(1.38708074443),Rarres2(1.18585502072),Ccl4(1.26467824208),Cd74(1.18339186465),Il1a(1.2300623294),Cxcl3(1.90081118277),Cxcl1(1.07121665148),Agt(1.2410401374),Cxcl2(2.13959613136),Erdr1(1.7580206075)
GO:0033993	response to lipid	biological process	13/108	893/20960	0.00068	0.0411859	ENSMUSG00000000982(1.10349073767),ENSMUSG00000015090(1.03832905671),ENSMUSG00000019987(1.15360652935),ENSMUSG00000024190(1.3576263612),ENSMUSG00000024401(2.01854601222),ENSMUSG00000027398(2.23184333867),ENSMUSG00000029379(1.90081118277),ENSMUSG00000029380(1.07121665148),ENSMUSG00000033685(1.10502550292),ENSMUSG00000041736(1.25369591216),ENSMUSG00000056501(1.12787244825),ENSMUSG00000058427(2.13959…	Ccl3(1.10349073767),Ptgds(1.03832905671),Arg1(1.15360652935),Dusp1(1.3576263612),Tnf(2.01854601222),Il1b(2.23184333867),Cxcl3(1.90081118277),Cxcl1(1.07121665148),Ucp2(1.10502550292),Tspo(1.25369591216),Cebpb(1.12787244825),Cxcl2(2.13959613136),Gm42742(1.78687763355)
GO:0022409	positive regulation of cell-cell adhesion	biological process	6/108	206/20960	0.0007	0.0420634	ENSMUSG00000015396(1.30543114616),ENSMUSG00000018899(1.17311971642),ENSMUSG00000024401(2.01854601222),ENSMUSG00000024610(1.18339186465),ENSMUSG00000027398(2.23184333867),ENSMUSG00000035678(1.57818275133)	Cd83(1.30543114616),Irf1(1.17311971642),Tnf(2.01854601222),Cd74(1.18339186465),Il1b(2.23184333867),Tnfsf9(1.57818275133)
GO:0070663	regulation of leukocyte proliferation	biological process	6/108	206/20960	0.0007	0.0420634	ENSMUSG00000018899(1.17311971642),ENSMUSG00000024610(1.18339186465),ENSMUSG00000027398(2.23184333867),ENSMUSG00000035678(1.57818275133),ENSMUSG00000056501(1.12787244825),ENSMUSG00000073412(1.06516593474)	Irf1(1.17311971642),Cd74(1.18339186465),Il1b(2.23184333867),Tnfsf9(1.57818275133),Cebpb(1.12787244825),Lst1(1.06516593474)
GO:0045581	negative regulation of T cell differentiation	biological process	3/108	34/20960	0.00071	0.042331	ENSMUSG00000018899(1.17311971642),ENSMUSG00000024610(1.18339186465),ENSMUSG00000036931(1.63079719802)	Irf1(1.17311971642),Cd74(1.18339186465),Nfkbid(1.63079719802)
GO:0048525	negative regulation of viral process	biological process	4/108	78/20960	0.00071	0.042331	ENSMUSG00000000982(1.10349073767),ENSMUSG00000018930(1.26467824208),ENSMUSG00000024401(2.01854601222),ENSMUSG00000052776(1.02044995209)	Ccl3(1.10349073767),Ccl4(1.26467824208),Tnf(2.01854601222),Oas1a(1.02044995209)
GO:0002176	male germ cell proliferation	biological process	2/108	8/20960	0.00072	0.04243	ENSMUSG00000015090(1.03832905671),ENSMUSG00000025289(1.00929152963)	Ptgds(1.03832905671),Prdx4(1.00929152963)
GO:0035234	ectopic germ cell programmed cell death	biological process	2/108	8/20960	0.00072	0.04243	ENSMUSG00000027398(2.23184333867),ENSMUSG00000027399(1.2300623294)	Il1b(2.23184333867),Il1a(1.2300623294)
GO:0071639	positive regulation of monocyte chemotactic protein-1 production	biological process	2/108	8/20960	0.00072	0.04243	ENSMUSG00000027398(2.23184333867),ENSMUSG00000027399(1.2300623294)	Il1b(2.23184333867),Il1a(1.2300623294)
GO:0051049	regulation of transport	biological process	19/108	1651/20960	0.00073	0.0428538	ENSMUSG00000000982(1.10349073767),ENSMUSG00000009281(1.18585502072),ENSMUSG00000017754(1.05566043749),ENSMUSG00000018930(1.26467824208),ENSMUSG00000019987(1.15360652935),ENSMUSG00000024401(2.01854601222),ENSMUSG00000024610(1.18339186465),ENSMUSG00000027398(2.23184333867),ENSMUSG00000027399(1.2300623294),ENSMUSG00000027574(1.10063939891),ENSMUSG00000031980(1.2410401374),ENSMUSG00000033685(1.105025…	Ccl3(1.10349073767),Rarres2(1.18585502072),Pltp(1.05566043749),Ccl4(1.26467824208),Arg1(1.15360652935),Tnf(2.01854601222),Cd74(1.18339186465),Il1b(2.23184333867),Il1a(1.2300623294),Nkain4(1.10063939891),Agt(1.2410401374),Ucp2(1.10502550292),Apoc1(1.10656347455),Tspo(1.25369591216),Vamp8(1.01439278984),S100a9(3.74300657055),Kcnj14(1.36560225973),Osm(1.28960403877),Siva1(1.159093888)
GO:0071495	cellular response to endogenous stimulus	biological process	15/108	1140/20960	0.00074	0.0431092	ENSMUSG00000009281(1.18585502072),ENSMUSG00000018566(1.29246266453),ENSMUSG00000019987(1.15360652935),ENSMUSG00000020182(1.37169582682),ENSMUSG00000024190(1.3576263612),ENSMUSG00000024401(2.01854601222),ENSMUSG00000027398(2.23184333867),ENSMUSG00000031980(1.2410401374),ENSMUSG00000033685(1.10502550292),ENSMUSG00000037095(1.26760588989),ENSMUSG00000041378(1.33439173664),ENSMUSG00000048001(1.142716…	Rarres2(1.18585502072),Slc2a4(1.29246266453),Arg1(1.15360652935),Ddc(1.37169582682),Dusp1(1.3576263612),Tnf(2.01854601222),Il1b(2.23184333867),Agt(1.2410401374),Ucp2(1.10502550292),Lrg1(1.26760588989),Cldn5(1.33439173664),Hes5(1.14271687268),Klf2(2.20037003823),Cebpb(1.12787244825),Gm42742(1.78687763355)
GO:0045582	positive regulation of T cell differentiation	biological process	4/108	79/20960	0.00074	0.0431092	ENSMUSG00000015396(1.30543114616),ENSMUSG00000018899(1.17311971642),ENSMUSG00000024610(1.18339186465),ENSMUSG00000035678(1.57818275133)	Cd83(1.30543114616),Irf1(1.17311971642),Cd74(1.18339186465),Tnfsf9(1.57818275133)
GO:1905952	regulation of lipid localization	biological process	5/108	138/20960	0.00075	0.0433608	ENSMUSG00000017754(1.05566043749),ENSMUSG00000027398(2.23184333867),ENSMUSG00000031980(1.2410401374),ENSMUSG00000040564(1.10656347455),ENSMUSG00000043421(1.5468466471)	Pltp(1.05566043749),Il1b(2.23184333867),Agt(1.2410401374),Apoc1(1.10656347455),Hilpda(1.5468466471)
GO:2001233	regulation of apoptotic signaling pathway	biological process	8/108	377/20960	0.00075	0.0433608	ENSMUSG00000024401(2.01854601222),ENSMUSG00000024610(1.18339186465),ENSMUSG00000026628(1.02413510307),ENSMUSG00000027398(2.23184333867),ENSMUSG00000031980(1.2410401374),ENSMUSG00000056071(3.74300657055),ENSMUSG00000058755(1.28960403877),ENSMUSG00000064326(1.159093888)	Tnf(2.01854601222),Cd74(1.18339186465),Atf3(1.02413510307),Il1b(2.23184333867),Agt(1.2410401374),S100a9(3.74300657055),Osm(1.28960403877),Siva1(1.159093888)
GO:0051093	negative regulation of developmental process	biological process	13/108	903/20960	0.00076	0.0437731	ENSMUSG00000000982(1.10349073767),ENSMUSG00000018822(1.02068564243),ENSMUSG00000018899(1.17311971642),ENSMUSG00000024401(2.01854601222),ENSMUSG00000024610(1.18339186465),ENSMUSG00000030413(1.60068619058),ENSMUSG00000031980(1.2410401374),ENSMUSG00000036931(1.63079719802),ENSMUSG00000038807(1.53941934459),ENSMUSG00000041736(1.25369591216),ENSMUSG00000048001(1.14271687268),ENSMUSG00000064023(1.01408…	Ccl3(1.10349073767),Sfrp5(1.02068564243),Irf1(1.17311971642),Tnf(2.01854601222),Cd74(1.18339186465),Pglyrp1(1.60068619058),Agt(1.2410401374),Nfkbid(1.63079719802),Rap1gap2(1.53941934459),Tspo(1.25369591216),Hes5(1.14271687268),Klk8(1.01408688727),H2-D1(1.04809316206)
GO:0000302	response to reactive oxygen species	biological process	6/108	210/20960	0.00077	0.0440169	ENSMUSG00000019987(1.15360652935),ENSMUSG00000021186(1.15986607356),ENSMUSG00000024190(1.3576263612),ENSMUSG00000024401(2.01854601222),ENSMUSG00000033685(1.10502550292),ENSMUSG00000055148(2.20037003823)	Arg1(1.15360652935),Fbln5(1.15986607356),Dusp1(1.3576263612),Tnf(2.01854601222),Ucp2(1.10502550292),Klf2(2.20037003823)
GO:1905517	macrophage migration	biological process	3/108	35/20960	0.00077	0.0440169	ENSMUSG00000000982(1.10349073767),ENSMUSG00000009281(1.18585502072),ENSMUSG00000054400(1.00654304778)	Ccl3(1.10349073767),Rarres2(1.18585502072),Cklf(1.00654304778)
GO:0071674	mononuclear cell migration	biological process	4/108	80/20960	0.00078	0.0444222	ENSMUSG00000000982(1.10349073767),ENSMUSG00000004814(1.38708074443),ENSMUSG00000009281(1.18585502072),ENSMUSG00000018930(1.26467824208)	Ccl3(1.10349073767),Ccl24(1.38708074443),Rarres2(1.18585502072),Ccl4(1.26467824208)
GO:0002819	regulation of adaptive immune response	biological process	5/108	140/20960	0.0008	0.0453918	ENSMUSG00000018899(1.17311971642),ENSMUSG00000024401(2.01854601222),ENSMUSG00000024610(1.18339186465),ENSMUSG00000073411(1.04809316206),ENSMUSG00000107068(1.78687763355)	Irf1(1.17311971642),Tnf(2.01854601222),Cd74(1.18339186465),H2-D1(1.04809316206),Gm42742(1.78687763355)
GO:0046456	icosanoid biosynthetic process	biological process	3/108	36/20960	0.00084	0.0474849	ENSMUSG00000015090(1.03832905671),ENSMUSG00000020377(1.0610436593),ENSMUSG00000024610(1.18339186465)	Ptgds(1.03832905671),Ltc4s(1.0610436593),Cd74(1.18339186465)
GO:0002443	leukocyte mediated immunity	biological process	8/108	387/20960	0.00089	0.0497942	ENSMUSG00000000982(1.10349073767),ENSMUSG00000024401(2.01854601222),ENSMUSG00000024610(1.18339186465),ENSMUSG00000029380(1.07121665148),ENSMUSG00000034579(1.1529761793),ENSMUSG00000050732(1.01439278984),ENSMUSG00000073411(1.04809316206),ENSMUSG00000107068(1.78687763355)	Ccl3(1.10349073767),Tnf(2.01854601222),Cd74(1.18339186465),Cxcl1(1.07121665148),Pla2g3(1.1529761793),Vamp8(1.01439278984),H2-D1(1.04809316206),Gm42742(1.78687763355)
GO:0019218	regulation of steroid metabolic process	biological process	4/108	83/20960	0.0009	0.0497942	ENSMUSG00000024401(2.01854601222),ENSMUSG00000027398(2.23184333867),ENSMUSG00000031980(1.2410401374),ENSMUSG00000041736(1.25369591216)	Tnf(2.01854601222),Il1b(2.23184333867),Agt(1.2410401374),Tspo(1.25369591216)
GO:0071496	cellular response to external stimulus	biological process	7/108	298/20960	0.0009	0.0497942	ENSMUSG00000002289(1.2446577444),ENSMUSG00000018899(1.17311971642),ENSMUSG00000020407(1.16748850661),ENSMUSG00000026628(1.02413510307),ENSMUSG00000027398(2.23184333867),ENSMUSG00000031980(1.2410401374),ENSMUSG00000033685(1.10502550292)	Angptl4(1.2446577444),Irf1(1.17311971642),Upp1(1.16748850661),Atf3(1.02413510307),Il1b(2.23184333867),Agt(1.2410401374),Ucp2(1.10502550292)
GO:0097191	extrinsic apoptotic signaling pathway	biological process	6/108	217/20960	0.00091	0.0497942	ENSMUSG00000024401(2.01854601222),ENSMUSG00000026628(1.02413510307),ENSMUSG00000027398(2.23184333867),ENSMUSG00000027399(1.2300623294),ENSMUSG00000031980(1.2410401374),ENSMUSG00000064326(1.159093888)	Tnf(2.01854601222),Atf3(1.02413510307),Il1b(2.23184333867),Il1a(1.2300623294),Agt(1.2410401374),Siva1(1.159093888)
GO:0045596	negative regulation of cell differentiation	biological process	11/108	695/20960	0.00092	0.0497942	ENSMUSG00000000982(1.10349073767),ENSMUSG00000018899(1.17311971642),ENSMUSG00000024401(2.01854601222),ENSMUSG00000024610(1.18339186465),ENSMUSG00000030413(1.60068619058),ENSMUSG00000036931(1.63079719802),ENSMUSG00000038807(1.53941934459),ENSMUSG00000041736(1.25369591216),ENSMUSG00000048001(1.14271687268),ENSMUSG00000064023(1.01408688727),ENSMUSG00000073411(1.04809316206)	Ccl3(1.10349073767),Irf1(1.17311971642),Tnf(2.01854601222),Cd74(1.18339186465),Pglyrp1(1.60068619058),Nfkbid(1.63079719802),Rap1gap2(1.53941934459),Tspo(1.25369591216),Hes5(1.14271687268),Klk8(1.01408688727),H2-D1(1.04809316206)
GO:0015802	basic amino acid transport	biological process	2/108	9/20960	0.00092	0.0497942	ENSMUSG00000019987(1.15360652935),ENSMUSG00000031980(1.2410401374)	Arg1(1.15360652935),Agt(1.2410401374)
GO:0031652	positive regulation of heat generation	biological process	2/108	9/20960	0.00092	0.0497942	ENSMUSG00000024401(2.01854601222),ENSMUSG00000027398(2.23184333867)	Tnf(2.01854601222),Il1b(2.23184333867)
GO:0036093	germ cell proliferation	biological process	2/108	9/20960	0.00092	0.0497942	ENSMUSG00000015090(1.03832905671),ENSMUSG00000025289(1.00929152963)	Ptgds(1.03832905671),Prdx4(1.00929152963)
GO:0045080	positive regulation of chemokine biosynthetic process	biological process	2/108	9/20960	0.00092	0.0497942	ENSMUSG00000024401(2.01854601222),ENSMUSG00000027398(2.23184333867)	Tnf(2.01854601222),Il1b(2.23184333867)
GO:0060556	regulation of vitamin D biosynthetic process	biological process	2/108	9/20960	0.00092	0.0497942	ENSMUSG00000024401(2.01854601222),ENSMUSG00000027398(2.23184333867)	Tnf(2.01854601222),Il1b(2.23184333867)
GO:2000121	regulation of removal of superoxide radicals	biological process	2/108	9/20960	0.00092	0.0497942	ENSMUSG00000021186(1.15986607356),ENSMUSG00000024401(2.01854601222)	Fbln5(1.15986607356),Tnf(2.01854601222)
GO:2000341	regulation of chemokine (C-X-C motif) ligand 2 production	biological process	2/108	9/20960	0.00092	0.0497942	ENSMUSG00000024401(2.01854601222),ENSMUSG00000024610(1.18339186465)	Tnf(2.01854601222),Cd74(1.18339186465)
GO:0007249	I-kappaB kinase/NF-kappaB signaling	biological process	6/108	218/20960	0.00094	0.0506969	ENSMUSG00000001020(1.28491546636),ENSMUSG00000024401(2.01854601222),ENSMUSG00000024610(1.18339186465),ENSMUSG00000027398(2.23184333867),ENSMUSG00000036931(1.63079719802),ENSMUSG00000040026(1.35416086652)	S100a4(1.28491546636),Tnf(2.01854601222),Cd74(1.18339186465),Il1b(2.23184333867),Nfkbid(1.63079719802),Saa3(1.35416086652)
GO:0043270	positive regulation of ion transport	biological process	6/108	219/20960	0.00096	0.0515932	ENSMUSG00000000982(1.10349073767),ENSMUSG00000018930(1.26467824208),ENSMUSG00000027398(2.23184333867),ENSMUSG00000031980(1.2410401374),ENSMUSG00000041736(1.25369591216),ENSMUSG00000050732(1.01439278984)	Ccl3(1.10349073767),Ccl4(1.26467824208),Il1b(2.23184333867),Agt(1.2410401374),Tspo(1.25369591216),Vamp8(1.01439278984)
GO:0071346	cellular response to interferon-gamma	biological process	4/108	85/20960	0.00098	0.0524833	ENSMUSG00000000982(1.10349073767),ENSMUSG00000004814(1.38708074443),ENSMUSG00000018899(1.17311971642),ENSMUSG00000018930(1.26467824208)	Ccl3(1.10349073767),Ccl24(1.38708074443),Irf1(1.17311971642),Ccl4(1.26467824208)
GO:0042493	response to drug	biological process	13/108	930/20960	0.00099	0.0528335	ENSMUSG00000000982(1.10349073767),ENSMUSG00000018566(1.29246266453),ENSMUSG00000018930(1.26467824208),ENSMUSG00000019987(1.15360652935),ENSMUSG00000020182(1.37169582682),ENSMUSG00000024190(1.3576263612),ENSMUSG00000024401(2.01854601222),ENSMUSG00000027398(2.23184333867),ENSMUSG00000031980(1.2410401374),ENSMUSG00000041378(1.33439173664),ENSMUSG00000041736(1.25369591216),ENSMUSG00000055148(2.200370…	Ccl3(1.10349073767),Slc2a4(1.29246266453),Ccl4(1.26467824208),Arg1(1.15360652935),Ddc(1.37169582682),Dusp1(1.3576263612),Tnf(2.01854601222),Il1b(2.23184333867),Agt(1.2410401374),Cldn5(1.33439173664),Tspo(1.25369591216),Klf2(2.20037003823),Cxcl2(2.13959613136)
GO:0043604	amide biosynthetic process	biological process	11/108	707/20960	0.00106	0.0563152	ENSMUSG00000019987(1.15360652935),ENSMUSG00000024401(2.01854601222),ENSMUSG00000025508(1.00303123706),ENSMUSG00000044424(1.05258768474),ENSMUSG00000046330(1.02634683244),ENSMUSG00000050299(1.07630738133),ENSMUSG00000055553(1.74099686899),ENSMUSG00000056071(3.74300657055),ENSMUSG00000060143(1.11168897597),ENSMUSG00000068240(1.13618598775),ENSMUSG00000079641(1.00733122124)	Arg1(1.15360652935),Tnf(2.01854601222),Rplp2(1.00303123706),Gm9493(1.05258768474),Rpl37a(1.02634683244),Gm9843(1.07630738133),Kxd1(1.74099686899),S100a9(3.74300657055),Gm10076(1.11168897597),Gm11808(1.13618598775),Rpl39(1.00733122124)
GO:0045087	innate immune response	biological process	11/108	708/20960	0.00107	0.0563152	ENSMUSG00000000982(1.10349073767),ENSMUSG00000004814(1.38708074443),ENSMUSG00000018899(1.17311971642),ENSMUSG00000018930(1.26467824208),ENSMUSG00000024610(1.18339186465),ENSMUSG00000030144(1.21997396331),ENSMUSG00000030148(1.14530597965),ENSMUSG00000030413(1.60068619058),ENSMUSG00000052776(1.02044995209),ENSMUSG00000056071(3.74300657055),ENSMUSG00000079641(1.00733122124)	Ccl3(1.10349073767),Ccl24(1.38708074443),Irf1(1.17311971642),Ccl4(1.26467824208),Cd74(1.18339186465),Clec4d(1.21997396331),Clec4a2(1.14530597965),Pglyrp1(1.60068619058),Oas1a(1.02044995209),S100a9(3.74300657055),Rpl39(1.00733122124)
GO:2000145	regulation of cell motility	biological process	11/108	708/20960	0.00107	0.0563152	ENSMUSG00000000982(1.10349073767),ENSMUSG00000004814(1.38708074443),ENSMUSG00000009281(1.18585502072),ENSMUSG00000018930(1.26467824208),ENSMUSG00000024610(1.18339186465),ENSMUSG00000027399(1.2300623294),ENSMUSG00000029379(1.90081118277),ENSMUSG00000029380(1.07121665148),ENSMUSG00000031980(1.2410401374),ENSMUSG00000058427(2.13959613136),ENSMUSG00000096768(1.7580206075)	Ccl3(1.10349073767),Ccl24(1.38708074443),Rarres2(1.18585502072),Ccl4(1.26467824208),Cd74(1.18339186465),Il1a(1.2300623294),Cxcl3(1.90081118277),Cxcl1(1.07121665148),Agt(1.2410401374),Cxcl2(2.13959613136),Erdr1(1.7580206075)
GO:0045833	negative regulation of lipid metabolic process	biological process	4/108	87/20960	0.00107	0.0563152	ENSMUSG00000019689(1.00658619746),ENSMUSG00000024401(2.01854601222),ENSMUSG00000027398(2.23184333867),ENSMUSG00000040564(1.10656347455)	Fmc1(1.00658619746),Tnf(2.01854601222),Il1b(2.23184333867),Apoc1(1.10656347455)
GO:0014070	response to organic cyclic compound	biological process	13/108	939/20960	0.00108	0.0566462	ENSMUSG00000000982(1.10349073767),ENSMUSG00000015090(1.03832905671),ENSMUSG00000015396(1.30543114616),ENSMUSG00000019987(1.15360652935),ENSMUSG00000024190(1.3576263612),ENSMUSG00000024401(2.01854601222),ENSMUSG00000027398(2.23184333867),ENSMUSG00000040026(1.35416086652),ENSMUSG00000041736(1.25369591216),ENSMUSG00000055148(2.20037003823),ENSMUSG00000056501(1.12787244825),ENSMUSG00000058427(2.13959…	Ccl3(1.10349073767),Ptgds(1.03832905671),Cd83(1.30543114616),Arg1(1.15360652935),Dusp1(1.3576263612),Tnf(2.01854601222),Il1b(2.23184333867),Saa3(1.35416086652),Tspo(1.25369591216),Klf2(2.20037003823),Cebpb(1.12787244825),Cxcl2(2.13959613136),Gm42742(1.78687763355)
GO:0050792	regulation of viral process	biological process	5/108	151/20960	0.00112	0.058543	ENSMUSG00000000982(1.10349073767),ENSMUSG00000018930(1.26467824208),ENSMUSG00000024401(2.01854601222),ENSMUSG00000024610(1.18339186465),ENSMUSG00000052776(1.02044995209)	Ccl3(1.10349073767),Ccl4(1.26467824208),Tnf(2.01854601222),Cd74(1.18339186465),Oas1a(1.02044995209)
GO:0061028	establishment of endothelial barrier	biological process	3/108	40/20960	0.00114	0.0592988	ENSMUSG00000024401(2.01854601222),ENSMUSG00000027398(2.23184333867),ENSMUSG00000041378(1.33439173664)	Tnf(2.01854601222),Il1b(2.23184333867),Cldn5(1.33439173664)
GO:0042368	vitamin D biosynthetic process	biological process	2/108	10/20960	0.00115	0.0592988	ENSMUSG00000024401(2.01854601222),ENSMUSG00000027398(2.23184333867)	Tnf(2.01854601222),Il1b(2.23184333867)
GO:0048245	eosinophil chemotaxis	biological process	2/108	10/20960	0.00115	0.0592988	ENSMUSG00000000982(1.10349073767),ENSMUSG00000004814(1.38708074443)	Ccl3(1.10349073767),Ccl24(1.38708074443)
GO:1990440	positive regulation of transcription from RNA polymerase II promoter in response to endoplasmic reti...	biological process	2/108	10/20960	0.00115	0.0592988	ENSMUSG00000026628(1.02413510307),ENSMUSG00000056501(1.12787244825)	Atf3(1.02413510307),Cebpb(1.12787244825)
GO:0072676	lymphocyte migration	biological process	4/108	89/20960	0.00116	0.0596131	ENSMUSG00000000982(1.10349073767),ENSMUSG00000004814(1.38708074443),ENSMUSG00000018930(1.26467824208),ENSMUSG00000054400(1.00654304778)	Ccl3(1.10349073767),Ccl24(1.38708074443),Ccl4(1.26467824208),Cklf(1.00654304778)
GO:0002824	positive regulation of adaptive immune response based on somatic recombination of immune receptors b...	biological process	4/108	90/20960	0.00121	0.0619739	ENSMUSG00000018899(1.17311971642),ENSMUSG00000024401(2.01854601222),ENSMUSG00000073411(1.04809316206),ENSMUSG00000107068(1.78687763355)	Irf1(1.17311971642),Tnf(2.01854601222),H2-D1(1.04809316206),Gm42742(1.78687763355)
GO:0051384	response to glucocorticoid	biological process	5/108	154/20960	0.00122	0.0622771	ENSMUSG00000015090(1.03832905671),ENSMUSG00000019987(1.15360652935),ENSMUSG00000024190(1.3576263612),ENSMUSG00000024401(2.01854601222),ENSMUSG00000058427(2.13959613136)	Ptgds(1.03832905671),Arg1(1.15360652935),Dusp1(1.3576263612),Tnf(2.01854601222),Cxcl2(2.13959613136)
GO:0002790	peptide secretion	biological process	9/108	507/20960	0.00124	0.0630871	ENSMUSG00000000982(1.10349073767),ENSMUSG00000023143(1.08916005083),ENSMUSG00000024401(2.01854601222),ENSMUSG00000024610(1.18339186465),ENSMUSG00000027398(2.23184333867),ENSMUSG00000027399(1.2300623294),ENSMUSG00000031980(1.2410401374),ENSMUSG00000033685(1.10502550292),ENSMUSG00000056071(3.74300657055)	Ccl3(1.10349073767),Nagpa(1.08916005083),Tnf(2.01854601222),Cd74(1.18339186465),Il1b(2.23184333867),Il1a(1.2300623294),Agt(1.2410401374),Ucp2(1.10502550292),S100a9(3.74300657055)
GO:0030154	cell differentiation	biological process	33/108	3816/20960	0.00125	0.0633846	ENSMUSG00000000982(1.10349073767),ENSMUSG00000009281(1.18585502072),ENSMUSG00000015396(1.30543114616),ENSMUSG00000018566(1.29246266453),ENSMUSG00000018899(1.17311971642),ENSMUSG00000024401(2.01854601222),ENSMUSG00000024610(1.18339186465),ENSMUSG00000026628(1.02413510307),ENSMUSG00000027398(2.23184333867),ENSMUSG00000027399(1.2300623294),ENSMUSG00000030144(1.21997396331),ENSMUSG00000030413(1.60068…	Ccl3(1.10349073767),Rarres2(1.18585502072),Cd83(1.30543114616),Slc2a4(1.29246266453),Irf1(1.17311971642),Tnf(2.01854601222),Cd74(1.18339186465),Atf3(1.02413510307),Il1b(2.23184333867),Il1a(1.2300623294),Clec4d(1.21997396331),Pglyrp1(1.60068619058),Agt(1.2410401374),Tagln(1.50397169901),Cmtm7(1.00952443708),Pla2g3(1.1529761793),Tnfsf9(1.57818275133),Nfkbid(1.63079719802),Lrg1(1.26760588989),Rap1ga…
GO:0045595	regulation of cell differentiation	biological process	18/108	1597/20960	0.0013	0.0657017	ENSMUSG00000000982(1.10349073767),ENSMUSG00000009281(1.18585502072),ENSMUSG00000015396(1.30543114616),ENSMUSG00000018899(1.17311971642),ENSMUSG00000024401(2.01854601222),ENSMUSG00000024610(1.18339186465),ENSMUSG00000027398(2.23184333867),ENSMUSG00000030413(1.60068619058),ENSMUSG00000035678(1.57818275133),ENSMUSG00000036931(1.63079719802),ENSMUSG00000038807(1.53941934459),ENSMUSG00000041378(1.3343…	Ccl3(1.10349073767),Rarres2(1.18585502072),Cd83(1.30543114616),Irf1(1.17311971642),Tnf(2.01854601222),Cd74(1.18339186465),Il1b(2.23184333867),Pglyrp1(1.60068619058),Tnfsf9(1.57818275133),Nfkbid(1.63079719802),Rap1gap2(1.53941934459),Cldn5(1.33439173664),Tspo(1.25369591216),Ctla2a(1.40166784619),Hes5(1.14271687268),Cebpb(1.12787244825),Klk8(1.01408688727),H2-D1(1.04809316206)
GO:0045621	positive regulation of lymphocyte differentiation	biological process	4/108	92/20960	0.00132	0.0661231	ENSMUSG00000015396(1.30543114616),ENSMUSG00000018899(1.17311971642),ENSMUSG00000024610(1.18339186465),ENSMUSG00000035678(1.57818275133)	Cd83(1.30543114616),Irf1(1.17311971642),Cd74(1.18339186465),Tnfsf9(1.57818275133)
GO:0065008	regulation of biological quality	biological process	29/108	3199/20960	0.00132	0.0661231	ENSMUSG00000000982(1.10349073767),ENSMUSG00000002289(1.2446577444),ENSMUSG00000004814(1.38708074443),ENSMUSG00000006315(1.03173015304),ENSMUSG00000018566(1.29246266453),ENSMUSG00000020182(1.37169582682),ENSMUSG00000024401(2.01854601222),ENSMUSG00000024610(1.18339186465),ENSMUSG00000025289(1.00929152963),ENSMUSG00000027398(2.23184333867),ENSMUSG00000027399(1.2300623294),ENSMUSG00000029379(1.900811…	Ccl3(1.10349073767),Angptl4(1.2446577444),Ccl24(1.38708074443),Tmem147(1.03173015304),Slc2a4(1.29246266453),Ddc(1.37169582682),Tnf(2.01854601222),Cd74(1.18339186465),Prdx4(1.00929152963),Il1b(2.23184333867),Il1a(1.2300623294),Cxcl3(1.90081118277),Bcat2(1.04683358082),Agt(1.2410401374),Ucp2(1.10502550292),Rap1gap2(1.53941934459),Tspo(1.25369591216),Hilpda(1.5468466471),Vamp8(1.01439278984),Klf2(2.…
GO:0019752	carboxylic acid metabolic process	biological process	12/108	842/20960	0.00133	0.0661231	ENSMUSG00000015090(1.03832905671),ENSMUSG00000019987(1.15360652935),ENSMUSG00000020182(1.37169582682),ENSMUSG00000020377(1.0610436593),ENSMUSG00000024610(1.18339186465),ENSMUSG00000025289(1.00929152963),ENSMUSG00000027398(2.23184333867),ENSMUSG00000030826(1.04683358082),ENSMUSG00000034579(1.1529761793),ENSMUSG00000040564(1.10656347455),ENSMUSG00000054545(1.22086875163),ENSMUSG00000059040(1.044285…	Ptgds(1.03832905671),Arg1(1.15360652935),Ddc(1.37169582682),Ltc4s(1.0610436593),Cd74(1.18339186465),Prdx4(1.00929152963),Il1b(2.23184333867),Bcat2(1.04683358082),Pla2g3(1.1529761793),Apoc1(1.10656347455),Ugt1a6a(1.22086875163),Eno1b(1.04428519399)
GO:0051050	positive regulation of transport	biological process	12/108	842/20960	0.00133	0.0661231	ENSMUSG00000000982(1.10349073767),ENSMUSG00000009281(1.18585502072),ENSMUSG00000017754(1.05566043749),ENSMUSG00000018930(1.26467824208),ENSMUSG00000024401(2.01854601222),ENSMUSG00000027398(2.23184333867),ENSMUSG00000027399(1.2300623294),ENSMUSG00000031980(1.2410401374),ENSMUSG00000041736(1.25369591216),ENSMUSG00000050732(1.01439278984),ENSMUSG00000056071(3.74300657055),ENSMUSG00000064326(1.159093…	Ccl3(1.10349073767),Rarres2(1.18585502072),Pltp(1.05566043749),Ccl4(1.26467824208),Tnf(2.01854601222),Il1b(2.23184333867),Il1a(1.2300623294),Agt(1.2410401374),Tspo(1.25369591216),Vamp8(1.01439278984),S100a9(3.74300657055),Siva1(1.159093888)
GO:1901700	response to oxygen-containing compound	biological process	17/108	1467/20960	0.00133	0.0661231	ENSMUSG00000000982(1.10349073767),ENSMUSG00000009281(1.18585502072),ENSMUSG00000018566(1.29246266453),ENSMUSG00000019987(1.15360652935),ENSMUSG00000021186(1.15986607356),ENSMUSG00000024190(1.3576263612),ENSMUSG00000024401(2.01854601222),ENSMUSG00000027398(2.23184333867),ENSMUSG00000029379(1.90081118277),ENSMUSG00000029380(1.07121665148),ENSMUSG00000031980(1.2410401374),ENSMUSG00000033685(1.105025…	Ccl3(1.10349073767),Rarres2(1.18585502072),Slc2a4(1.29246266453),Arg1(1.15360652935),Fbln5(1.15986607356),Dusp1(1.3576263612),Tnf(2.01854601222),Il1b(2.23184333867),Cxcl3(1.90081118277),Cxcl1(1.07121665148),Agt(1.2410401374),Ucp2(1.10502550292),Cldn5(1.33439173664),Tspo(1.25369591216),Klf2(2.20037003823),Cebpb(1.12787244825),Cxcl2(2.13959613136)
GO:0048869	cellular developmental process	biological process	34/108	3994/20960	0.00135	0.0668995	ENSMUSG00000000982(1.10349073767),ENSMUSG00000004814(1.38708074443),ENSMUSG00000009281(1.18585502072),ENSMUSG00000015396(1.30543114616),ENSMUSG00000018566(1.29246266453),ENSMUSG00000018899(1.17311971642),ENSMUSG00000024401(2.01854601222),ENSMUSG00000024610(1.18339186465),ENSMUSG00000026628(1.02413510307),ENSMUSG00000027398(2.23184333867),ENSMUSG00000027399(1.2300623294),ENSMUSG00000030144(1.21997…	Ccl3(1.10349073767),Ccl24(1.38708074443),Rarres2(1.18585502072),Cd83(1.30543114616),Slc2a4(1.29246266453),Irf1(1.17311971642),Tnf(2.01854601222),Cd74(1.18339186465),Atf3(1.02413510307),Il1b(2.23184333867),Il1a(1.2300623294),Clec4d(1.21997396331),Pglyrp1(1.60068619058),Agt(1.2410401374),Tagln(1.50397169901),Cmtm7(1.00952443708),Pla2g3(1.1529761793),Tnfsf9(1.57818275133),Nfkbid(1.63079719802),Lrg1(…
GO:0006412	translation	biological process	10/108	619/20960	0.00136	0.067177	ENSMUSG00000024401(2.01854601222),ENSMUSG00000025508(1.00303123706),ENSMUSG00000044424(1.05258768474),ENSMUSG00000046330(1.02634683244),ENSMUSG00000050299(1.07630738133),ENSMUSG00000055553(1.74099686899),ENSMUSG00000056071(3.74300657055),ENSMUSG00000060143(1.11168897597),ENSMUSG00000068240(1.13618598775),ENSMUSG00000079641(1.00733122124)	Tnf(2.01854601222),Rplp2(1.00303123706),Gm9493(1.05258768474),Rpl37a(1.02634683244),Gm9843(1.07630738133),Kxd1(1.74099686899),S100a9(3.74300657055),Gm10076(1.11168897597),Gm11808(1.13618598775),Rpl39(1.00733122124)
GO:0031650	regulation of heat generation	biological process	2/108	11/20960	0.0014	0.068269	ENSMUSG00000024401(2.01854601222),ENSMUSG00000027398(2.23184333867)	Tnf(2.01854601222),Il1b(2.23184333867)
GO:0034116	positive regulation of heterotypic cell-cell adhesion	biological process	2/108	11/20960	0.0014	0.068269	ENSMUSG00000024401(2.01854601222),ENSMUSG00000027398(2.23184333867)	Tnf(2.01854601222),Il1b(2.23184333867)
GO:0045086	positive regulation of interleukin-2 biosynthetic process	biological process	2/108	11/20960	0.0014	0.068269	ENSMUSG00000027398(2.23184333867),ENSMUSG00000027399(1.2300623294)	Il1b(2.23184333867),Il1a(1.2300623294)
GO:0072567	chemokine (C-X-C motif) ligand 2 production	biological process	2/108	11/20960	0.0014	0.068269	ENSMUSG00000024401(2.01854601222),ENSMUSG00000024610(1.18339186465)	Tnf(2.01854601222),Cd74(1.18339186465)
GO:0032649	regulation of interferon-gamma production	biological process	4/108	94/20960	0.00142	0.0688046	ENSMUSG00000024401(2.01854601222),ENSMUSG00000027398(2.23184333867),ENSMUSG00000030413(1.60068619058),ENSMUSG00000035678(1.57818275133)	Tnf(2.01854601222),Il1b(2.23184333867),Pglyrp1(1.60068619058),Tnfsf9(1.57818275133)
GO:0050868	negative regulation of T cell activation	biological process	4/108	94/20960	0.00142	0.0688046	ENSMUSG00000018899(1.17311971642),ENSMUSG00000024610(1.18339186465),ENSMUSG00000036931(1.63079719802),ENSMUSG00000056501(1.12787244825)	Irf1(1.17311971642),Cd74(1.18339186465),Nfkbid(1.63079719802),Cebpb(1.12787244825)
GO:0019538	protein metabolic process	biological process	42/108	5337/20960	0.00144	0.0695529	ENSMUSG00000000982(1.10349073767),ENSMUSG00000004814(1.38708074443),ENSMUSG00000009281(1.18585502072),ENSMUSG00000018899(1.17311971642),ENSMUSG00000018930(1.26467824208),ENSMUSG00000023143(1.08916005083),ENSMUSG00000024190(1.3576263612),ENSMUSG00000024401(2.01854601222),ENSMUSG00000024610(1.18339186465),ENSMUSG00000025289(1.00929152963),ENSMUSG00000025508(1.00303123706),ENSMUSG00000026126(1.42337…	Ccl3(1.10349073767),Ccl24(1.38708074443),Rarres2(1.18585502072),Irf1(1.17311971642),Ccl4(1.26467824208),Nagpa(1.08916005083),Dusp1(1.3576263612),Tnf(2.01854601222),Cd74(1.18339186465),Prdx4(1.00929152963),Rplp2(1.00303123706),Ptpn18(1.42337647213),Atf3(1.02413510307),Il1b(2.23184333867),Il1a(1.2300623294),Sin3b(1.07523846669),Agt(1.2410401374),Macrod1(1.03300162621),Spsb2(1.37197060451),Saa3(1.35…
GO:0002703	regulation of leukocyte mediated immunity	biological process	5/108	161/20960	0.00148	0.0712594	ENSMUSG00000024401(2.01854601222),ENSMUSG00000029380(1.07121665148),ENSMUSG00000050732(1.01439278984),ENSMUSG00000073411(1.04809316206),ENSMUSG00000107068(1.78687763355)	Tnf(2.01854601222),Cxcl1(1.07121665148),Vamp8(1.01439278984),H2-D1(1.04809316206),Gm42742(1.78687763355)
GO:0046394	carboxylic acid biosynthetic process	biological process	7/108	326/20960	0.00151	0.0724753	ENSMUSG00000015090(1.03832905671),ENSMUSG00000020377(1.0610436593),ENSMUSG00000024610(1.18339186465),ENSMUSG00000027398(2.23184333867),ENSMUSG00000030826(1.04683358082),ENSMUSG00000040564(1.10656347455),ENSMUSG00000059040(1.04428519399)	Ptgds(1.03832905671),Ltc4s(1.0610436593),Cd74(1.18339186465),Il1b(2.23184333867),Bcat2(1.04683358082),Apoc1(1.10656347455),Eno1b(1.04428519399)
GO:0001936	regulation of endothelial cell proliferation	biological process	4/108	96/20960	0.00154	0.0736834	ENSMUSG00000004814(1.38708074443),ENSMUSG00000019987(1.15360652935),ENSMUSG00000024401(2.01854601222),ENSMUSG00000037095(1.26760588989)	Ccl24(1.38708074443),Arg1(1.15360652935),Tnf(2.01854601222),Lrg1(1.26760588989)
GO:0016053	organic acid biosynthetic process	biological process	7/108	328/20960	0.00156	0.0741753	ENSMUSG00000015090(1.03832905671),ENSMUSG00000020377(1.0610436593),ENSMUSG00000024610(1.18339186465),ENSMUSG00000027398(2.23184333867),ENSMUSG00000030826(1.04683358082),ENSMUSG00000040564(1.10656347455),ENSMUSG00000059040(1.04428519399)	Ptgds(1.03832905671),Ltc4s(1.0610436593),Cd74(1.18339186465),Il1b(2.23184333867),Bcat2(1.04683358082),Apoc1(1.10656347455),Eno1b(1.04428519399)
GO:1901698	response to nitrogen compound	biological process	13/108	978/20960	0.00156	0.0741753	ENSMUSG00000009281(1.18585502072),ENSMUSG00000018566(1.29246266453),ENSMUSG00000019987(1.15360652935),ENSMUSG00000020182(1.37169582682),ENSMUSG00000024190(1.3576263612),ENSMUSG00000024401(2.01854601222),ENSMUSG00000027398(2.23184333867),ENSMUSG00000031980(1.2410401374),ENSMUSG00000033685(1.10502550292),ENSMUSG00000041736(1.25369591216),ENSMUSG00000055148(2.20037003823),ENSMUSG00000056501(1.127872…	Rarres2(1.18585502072),Slc2a4(1.29246266453),Arg1(1.15360652935),Ddc(1.37169582682),Dusp1(1.3576263612),Tnf(2.01854601222),Il1b(2.23184333867),Agt(1.2410401374),Ucp2(1.10502550292),Tspo(1.25369591216),Klf2(2.20037003823),Cebpb(1.12787244825),Cxcl2(2.13959613136)
GO:2001235	positive regulation of apoptotic signaling pathway	biological process	5/108	164/20960	0.00161	0.0760787	ENSMUSG00000026628(1.02413510307),ENSMUSG00000031980(1.2410401374),ENSMUSG00000056071(3.74300657055),ENSMUSG00000058755(1.28960403877),ENSMUSG00000064326(1.159093888)	Atf3(1.02413510307),Agt(1.2410401374),S100a9(3.74300657055),Osm(1.28960403877),Siva1(1.159093888)
GO:0001659	temperature homeostasis	biological process	3/108	45/20960	0.00161	0.0760787	ENSMUSG00000024401(2.01854601222),ENSMUSG00000027398(2.23184333867),ENSMUSG00000027399(1.2300623294)	Tnf(2.01854601222),Il1b(2.23184333867),Il1a(1.2300623294)
GO:0032368	regulation of lipid transport	biological process	4/108	98/20960	0.00166	0.0779387	ENSMUSG00000017754(1.05566043749),ENSMUSG00000027398(2.23184333867),ENSMUSG00000031980(1.2410401374),ENSMUSG00000040564(1.10656347455)	Pltp(1.05566043749),Il1b(2.23184333867),Agt(1.2410401374),Apoc1(1.10656347455)
GO:0002903	negative regulation of B cell apoptotic process	biological process	2/108	12/20960	0.00168	0.0779387	ENSMUSG00000024610(1.18339186465),ENSMUSG00000102037(1.31842226374)	Cd74(1.18339186465),Bcl2a1a(1.31842226374)
GO:0030656	regulation of vitamin metabolic process	biological process	2/108	12/20960	0.00168	0.0779387	ENSMUSG00000024401(2.01854601222),ENSMUSG00000027398(2.23184333867)	Tnf(2.01854601222),Il1b(2.23184333867)
GO:0042033	chemokine biosynthetic process	biological process	2/108	12/20960	0.00168	0.0779387	ENSMUSG00000024401(2.01854601222),ENSMUSG00000027398(2.23184333867)	Tnf(2.01854601222),Il1b(2.23184333867)
GO:0043922	negative regulation by host of viral transcription	biological process	2/108	12/20960	0.00168	0.0779387	ENSMUSG00000000982(1.10349073767),ENSMUSG00000018930(1.26467824208)	Ccl3(1.10349073767),Ccl4(1.26467824208)
GO:0045073	regulation of chemokine biosynthetic process	biological process	2/108	12/20960	0.00168	0.0779387	ENSMUSG00000024401(2.01854601222),ENSMUSG00000027398(2.23184333867)	Tnf(2.01854601222),Il1b(2.23184333867)
GO:0070062	extracellular exosome	cellular component	27/108	2639/21204	0.00026	0.0780429	ENSMUSG00000001020(1.28491546636),ENSMUSG00000009281(1.18585502072),ENSMUSG00000015090(1.03832905671),ENSMUSG00000018566(1.29246266453),ENSMUSG00000019987(1.15360652935),ENSMUSG00000020182(1.37169582682),ENSMUSG00000021186(1.15986607356),ENSMUSG00000024610(1.18339186465),ENSMUSG00000025289(1.00929152963),ENSMUSG00000025508(1.00303123706),ENSMUSG00000027398(2.23184333867),ENSMUSG00000030413(1.6006…	S100a4(1.28491546636),Rarres2(1.18585502072),Ptgds(1.03832905671),Slc2a4(1.29246266453),Arg1(1.15360652935),Ddc(1.37169582682),Fbln5(1.15986607356),Cd74(1.18339186465),Prdx4(1.00929152963),Rplp2(1.00303123706),Il1b(2.23184333867),Pglyrp1(1.60068619058),Agt(1.2410401374),Lrg1(1.26760588989),Apoc1(1.10656347455),Cldn5(1.33439173664),Tspo(1.25369591216),Rpl37a(1.02634683244),BC029214(1.07950940122),…
GO:1903561	extracellular vesicle	cellular component	27/108	2655/21204	0.00029	0.0780429	ENSMUSG00000001020(1.28491546636),ENSMUSG00000009281(1.18585502072),ENSMUSG00000015090(1.03832905671),ENSMUSG00000018566(1.29246266453),ENSMUSG00000019987(1.15360652935),ENSMUSG00000020182(1.37169582682),ENSMUSG00000021186(1.15986607356),ENSMUSG00000024610(1.18339186465),ENSMUSG00000025289(1.00929152963),ENSMUSG00000025508(1.00303123706),ENSMUSG00000027398(2.23184333867),ENSMUSG00000030413(1.6006…	S100a4(1.28491546636),Rarres2(1.18585502072),Ptgds(1.03832905671),Slc2a4(1.29246266453),Arg1(1.15360652935),Ddc(1.37169582682),Fbln5(1.15986607356),Cd74(1.18339186465),Prdx4(1.00929152963),Rplp2(1.00303123706),Il1b(2.23184333867),Pglyrp1(1.60068619058),Agt(1.2410401374),Lrg1(1.26760588989),Apoc1(1.10656347455),Cldn5(1.33439173664),Tspo(1.25369591216),Rpl37a(1.02634683244),BC029214(1.07950940122),…
GO:0043230	extracellular organelle	cellular component	27/108	2661/21204	0.0003	0.0780429	ENSMUSG00000001020(1.28491546636),ENSMUSG00000009281(1.18585502072),ENSMUSG00000015090(1.03832905671),ENSMUSG00000018566(1.29246266453),ENSMUSG00000019987(1.15360652935),ENSMUSG00000020182(1.37169582682),ENSMUSG00000021186(1.15986607356),ENSMUSG00000024610(1.18339186465),ENSMUSG00000025289(1.00929152963),ENSMUSG00000025508(1.00303123706),ENSMUSG00000027398(2.23184333867),ENSMUSG00000030413(1.6006…	S100a4(1.28491546636),Rarres2(1.18585502072),Ptgds(1.03832905671),Slc2a4(1.29246266453),Arg1(1.15360652935),Ddc(1.37169582682),Fbln5(1.15986607356),Cd74(1.18339186465),Prdx4(1.00929152963),Rplp2(1.00303123706),Il1b(2.23184333867),Pglyrp1(1.60068619058),Agt(1.2410401374),Lrg1(1.26760588989),Apoc1(1.10656347455),Cldn5(1.33439173664),Tspo(1.25369591216),Rpl37a(1.02634683244),BC029214(1.07950940122),…
GO:0071396	cellular response to lipid	biological process	9/108	530/20960	0.00169	0.0781539	ENSMUSG00000000982(1.10349073767),ENSMUSG00000019987(1.15360652935),ENSMUSG00000024401(2.01854601222),ENSMUSG00000027398(2.23184333867),ENSMUSG00000029379(1.90081118277),ENSMUSG00000041736(1.25369591216),ENSMUSG00000056501(1.12787244825),ENSMUSG00000058427(2.13959613136),ENSMUSG00000107068(1.78687763355)	Ccl3(1.10349073767),Arg1(1.15360652935),Tnf(2.01854601222),Il1b(2.23184333867),Cxcl3(1.90081118277),Tspo(1.25369591216),Cebpb(1.12787244825),Cxcl2(2.13959613136),Gm42742(1.78687763355)
GO:0043043	peptide biosynthetic process	biological process	10/108	638/20960	0.0017	0.0781539	ENSMUSG00000024401(2.01854601222),ENSMUSG00000025508(1.00303123706),ENSMUSG00000044424(1.05258768474),ENSMUSG00000046330(1.02634683244),ENSMUSG00000050299(1.07630738133),ENSMUSG00000055553(1.74099686899),ENSMUSG00000056071(3.74300657055),ENSMUSG00000060143(1.11168897597),ENSMUSG00000068240(1.13618598775),ENSMUSG00000079641(1.00733122124)	Tnf(2.01854601222),Rplp2(1.00303123706),Gm9493(1.05258768474),Rpl37a(1.02634683244),Gm9843(1.07630738133),Kxd1(1.74099686899),S100a9(3.74300657055),Gm10076(1.11168897597),Gm11808(1.13618598775),Rpl39(1.00733122124)
GO:0043062	extracellular structure organization	biological process	6/108	245/20960	0.0017	0.0781539	ENSMUSG00000017754(1.05566043749),ENSMUSG00000021186(1.15986607356),ENSMUSG00000024401(2.01854601222),ENSMUSG00000025289(1.00929152963),ENSMUSG00000031980(1.2410401374),ENSMUSG00000040564(1.10656347455)	Pltp(1.05566043749),Fbln5(1.15986607356),Tnf(2.01854601222),Prdx4(1.00929152963),Agt(1.2410401374),Apoc1(1.10656347455)
GO:1901570	fatty acid derivative biosynthetic process	biological process	3/108	46/20960	0.00172	0.0785999	ENSMUSG00000015090(1.03832905671),ENSMUSG00000020377(1.0610436593),ENSMUSG00000024610(1.18339186465)	Ptgds(1.03832905671),Ltc4s(1.0610436593),Cd74(1.18339186465)
GO:0006690	icosanoid metabolic process	biological process	4/108	99/20960	0.00172	0.0785999	ENSMUSG00000015090(1.03832905671),ENSMUSG00000020377(1.0610436593),ENSMUSG00000024610(1.18339186465),ENSMUSG00000034579(1.1529761793)	Ptgds(1.03832905671),Ltc4s(1.0610436593),Cd74(1.18339186465),Pla2g3(1.1529761793)
GO:0050870	positive regulation of T cell activation	biological process	5/108	168/20960	0.00179	0.0815545	ENSMUSG00000015396(1.30543114616),ENSMUSG00000018899(1.17311971642),ENSMUSG00000024610(1.18339186465),ENSMUSG00000027398(2.23184333867),ENSMUSG00000035678(1.57818275133)	Cd83(1.30543114616),Irf1(1.17311971642),Cd74(1.18339186465),Il1b(2.23184333867),Tnfsf9(1.57818275133)
GO:0031663	lipopolysaccharide-mediated signaling pathway	biological process	3/108	47/20960	0.00183	0.0828822	ENSMUSG00000000982(1.10349073767),ENSMUSG00000024401(2.01854601222),ENSMUSG00000027398(2.23184333867)	Ccl3(1.10349073767),Tnf(2.01854601222),Il1b(2.23184333867)
GO:0043618	regulation of transcription from RNA polymerase II promoter in response to stress	biological process	3/108	47/20960	0.00183	0.0828822	ENSMUSG00000026628(1.02413510307),ENSMUSG00000055148(2.20037003823),ENSMUSG00000056501(1.12787244825)	Atf3(1.02413510307),Klf2(2.20037003823),Cebpb(1.12787244825)
GO:0071375	cellular response to peptide hormone stimulus	biological process	6/108	249/20960	0.00185	0.0835401	ENSMUSG00000009281(1.18585502072),ENSMUSG00000018566(1.29246266453),ENSMUSG00000019987(1.15360652935),ENSMUSG00000027398(2.23184333867),ENSMUSG00000031980(1.2410401374),ENSMUSG00000033685(1.10502550292)	Rarres2(1.18585502072),Slc2a4(1.29246266453),Arg1(1.15360652935),Il1b(2.23184333867),Agt(1.2410401374),Ucp2(1.10502550292)
GO:0006518	peptide metabolic process	biological process	11/108	759/20960	0.00186	0.0837439	ENSMUSG00000024401(2.01854601222),ENSMUSG00000025508(1.00303123706),ENSMUSG00000044424(1.05258768474),ENSMUSG00000046330(1.02634683244),ENSMUSG00000050299(1.07630738133),ENSMUSG00000055553(1.74099686899),ENSMUSG00000056071(3.74300657055),ENSMUSG00000060143(1.11168897597),ENSMUSG00000060402(1.15561830887),ENSMUSG00000068240(1.13618598775),ENSMUSG00000079641(1.00733122124)	Tnf(2.01854601222),Rplp2(1.00303123706),Gm9493(1.05258768474),Rpl37a(1.02634683244),Gm9843(1.07630738133),Kxd1(1.74099686899),S100a9(3.74300657055),Gm10076(1.11168897597),Chst8(1.15561830887),Gm11808(1.13618598775),Rpl39(1.00733122124)
GO:0035662	Toll-like receptor 4 binding	molecular function	2/104	5/20651	0.00025	0.0839231	ENSMUSG00000040026(1.35416086652),ENSMUSG00000056071(3.74300657055)	Saa3(1.35416086652),S100a9(3.74300657055)
GO:0031960	response to corticosteroid	biological process	5/108	170/20960	0.00188	0.0843954	ENSMUSG00000015090(1.03832905671),ENSMUSG00000019987(1.15360652935),ENSMUSG00000024190(1.3576263612),ENSMUSG00000024401(2.01854601222),ENSMUSG00000058427(2.13959613136)	Ptgds(1.03832905671),Arg1(1.15360652935),Dusp1(1.3576263612),Tnf(2.01854601222),Cxcl2(2.13959613136)
GO:0098609	cell-cell adhesion	biological process	10/108	648/20960	0.0019	0.0850431	ENSMUSG00000015396(1.30543114616),ENSMUSG00000018899(1.17311971642),ENSMUSG00000024401(2.01854601222),ENSMUSG00000024610(1.18339186465),ENSMUSG00000027398(2.23184333867),ENSMUSG00000035678(1.57818275133),ENSMUSG00000036931(1.63079719802),ENSMUSG00000041378(1.33439173664),ENSMUSG00000056071(3.74300657055),ENSMUSG00000056501(1.12787244825)	Cd83(1.30543114616),Irf1(1.17311971642),Tnf(2.01854601222),Cd74(1.18339186465),Il1b(2.23184333867),Tnfsf9(1.57818275133),Nfkbid(1.63079719802),Cldn5(1.33439173664),S100a9(3.74300657055),Cebpb(1.12787244825)
GO:0032890	regulation of organic acid transport	biological process	3/108	48/20960	0.00194	0.0865796	ENSMUSG00000019987(1.15360652935),ENSMUSG00000027398(2.23184333867),ENSMUSG00000031980(1.2410401374)	Arg1(1.15360652935),Il1b(2.23184333867),Agt(1.2410401374)
GO:0043436	oxoacid metabolic process	biological process	12/108	882/20960	0.00196	0.0870297	ENSMUSG00000015090(1.03832905671),ENSMUSG00000019987(1.15360652935),ENSMUSG00000020182(1.37169582682),ENSMUSG00000020377(1.0610436593),ENSMUSG00000024610(1.18339186465),ENSMUSG00000025289(1.00929152963),ENSMUSG00000027398(2.23184333867),ENSMUSG00000030826(1.04683358082),ENSMUSG00000034579(1.1529761793),ENSMUSG00000040564(1.10656347455),ENSMUSG00000054545(1.22086875163),ENSMUSG00000059040(1.044285…	Ptgds(1.03832905671),Arg1(1.15360652935),Ddc(1.37169582682),Ltc4s(1.0610436593),Cd74(1.18339186465),Prdx4(1.00929152963),Il1b(2.23184333867),Bcat2(1.04683358082),Pla2g3(1.1529761793),Apoc1(1.10656347455),Ugt1a6a(1.22086875163),Eno1b(1.04428519399)
GO:0032930	positive regulation of superoxide anion generation	biological process	2/108	13/20960	0.00198	0.0870297	ENSMUSG00000029380(1.07121665148),ENSMUSG00000031980(1.2410401374)	Cxcl1(1.07121665148),Agt(1.2410401374)
GO:0046886	positive regulation of hormone biosynthetic process	biological process	2/108	13/20960	0.00198	0.0870297	ENSMUSG00000024401(2.01854601222),ENSMUSG00000027398(2.23184333867)	Tnf(2.01854601222),Il1b(2.23184333867)
GO:2001275	positive regulation of glucose import in response to insulin stimulus	biological process	2/108	13/20960	0.00198	0.0870297	ENSMUSG00000009281(1.18585502072),ENSMUSG00000031980(1.2410401374)	Rarres2(1.18585502072),Agt(1.2410401374)
GO:0007166	cell surface receptor signaling pathway	biological process	23/108	2372/20960	0.00199	0.0870297	ENSMUSG00000000982(1.10349073767),ENSMUSG00000004814(1.38708074443),ENSMUSG00000018822(1.02068564243),ENSMUSG00000018899(1.17311971642),ENSMUSG00000018930(1.26467824208),ENSMUSG00000024401(2.01854601222),ENSMUSG00000024610(1.18339186465),ENSMUSG00000026628(1.02413510307),ENSMUSG00000027398(2.23184333867),ENSMUSG00000027399(1.2300623294),ENSMUSG00000029379(1.90081118277),ENSMUSG00000029380(1.07121…	Ccl3(1.10349073767),Ccl24(1.38708074443),Sfrp5(1.02068564243),Irf1(1.17311971642),Ccl4(1.26467824208),Tnf(2.01854601222),Cd74(1.18339186465),Atf3(1.02413510307),Il1b(2.23184333867),Il1a(1.2300623294),Cxcl3(1.90081118277),Cxcl1(1.07121665148),Clec4d(1.21997396331),Agt(1.2410401374),Lrg1(1.26760588989),Cldn5(1.33439173664),Ccrl2(1.95120909162),Hes5(1.14271687268),Cxcl2(2.13959613136),Osm(1.28960403…
GO:0032609	interferon-gamma production	biological process	4/108	103/20960	0.00199	0.0870297	ENSMUSG00000024401(2.01854601222),ENSMUSG00000027398(2.23184333867),ENSMUSG00000030413(1.60068619058),ENSMUSG00000035678(1.57818275133)	Tnf(2.01854601222),Il1b(2.23184333867),Pglyrp1(1.60068619058),Tnfsf9(1.57818275133)
GO:1903038	negative regulation of leukocyte cell-cell adhesion	biological process	4/108	103/20960	0.00199	0.0870297	ENSMUSG00000018899(1.17311971642),ENSMUSG00000024610(1.18339186465),ENSMUSG00000036931(1.63079719802),ENSMUSG00000056501(1.12787244825)	Irf1(1.17311971642),Cd74(1.18339186465),Nfkbid(1.63079719802),Cebpb(1.12787244825)
GO:0043603	cellular amide metabolic process	biological process	12/108	884/20960	0.002	0.0872171	ENSMUSG00000019987(1.15360652935),ENSMUSG00000024401(2.01854601222),ENSMUSG00000025508(1.00303123706),ENSMUSG00000044424(1.05258768474),ENSMUSG00000046330(1.02634683244),ENSMUSG00000050299(1.07630738133),ENSMUSG00000055553(1.74099686899),ENSMUSG00000056071(3.74300657055),ENSMUSG00000060143(1.11168897597),ENSMUSG00000060402(1.15561830887),ENSMUSG00000068240(1.13618598775),ENSMUSG00000079641(1.0073…	Arg1(1.15360652935),Tnf(2.01854601222),Rplp2(1.00303123706),Gm9493(1.05258768474),Rpl37a(1.02634683244),Gm9843(1.07630738133),Kxd1(1.74099686899),S100a9(3.74300657055),Gm10076(1.11168897597),Chst8(1.15561830887),Gm11808(1.13618598775),Rpl39(1.00733122124)
GO:0009725	response to hormone	biological process	12/108	887/20960	0.00205	0.0891429	ENSMUSG00000009281(1.18585502072),ENSMUSG00000015090(1.03832905671),ENSMUSG00000018566(1.29246266453),ENSMUSG00000019987(1.15360652935),ENSMUSG00000024190(1.3576263612),ENSMUSG00000024401(2.01854601222),ENSMUSG00000027398(2.23184333867),ENSMUSG00000031980(1.2410401374),ENSMUSG00000033685(1.10502550292),ENSMUSG00000041736(1.25369591216),ENSMUSG00000058427(2.13959613136),ENSMUSG00000107068(1.786877…	Rarres2(1.18585502072),Ptgds(1.03832905671),Slc2a4(1.29246266453),Arg1(1.15360652935),Dusp1(1.3576263612),Tnf(2.01854601222),Il1b(2.23184333867),Agt(1.2410401374),Ucp2(1.10502550292),Tspo(1.25369591216),Cxcl2(2.13959613136),Gm42742(1.78687763355)
GO:0046883	regulation of hormone secretion	biological process	6/108	256/20960	0.00212	0.0919249	ENSMUSG00000024401(2.01854601222),ENSMUSG00000027398(2.23184333867),ENSMUSG00000031980(1.2410401374),ENSMUSG00000033685(1.10502550292),ENSMUSG00000050732(1.01439278984),ENSMUSG00000058755(1.28960403877)	Tnf(2.01854601222),Il1b(2.23184333867),Agt(1.2410401374),Ucp2(1.10502550292),Vamp8(1.01439278984),Osm(1.28960403877)
GO:0050663	cytokine secretion	biological process	5/108	175/20960	0.00214	0.0922679	ENSMUSG00000000982(1.10349073767),ENSMUSG00000024401(2.01854601222),ENSMUSG00000027398(2.23184333867),ENSMUSG00000027399(1.2300623294),ENSMUSG00000031980(1.2410401374)	Ccl3(1.10349073767),Tnf(2.01854601222),Il1b(2.23184333867),Il1a(1.2300623294),Agt(1.2410401374)
GO:0071887	leukocyte apoptotic process	biological process	4/108	105/20960	0.00214	0.0922679	ENSMUSG00000024610(1.18339186465),ENSMUSG00000036931(1.63079719802),ENSMUSG00000064326(1.159093888),ENSMUSG00000102037(1.31842226374)	Cd74(1.18339186465),Nfkbid(1.63079719802),Siva1(1.159093888),Bcl2a1a(1.31842226374)
GO:0043620	regulation of DNA-templated transcription in response to stress	biological process	3/108	50/20960	0.00219	0.0938932	ENSMUSG00000026628(1.02413510307),ENSMUSG00000055148(2.20037003823),ENSMUSG00000056501(1.12787244825)	Atf3(1.02413510307),Klf2(2.20037003823),Cebpb(1.12787244825)
GO:0032869	cellular response to insulin stimulus	biological process	5/108	176/20960	0.00219	0.0938932	ENSMUSG00000009281(1.18585502072),ENSMUSG00000018566(1.29246266453),ENSMUSG00000027398(2.23184333867),ENSMUSG00000031980(1.2410401374),ENSMUSG00000033685(1.10502550292)	Rarres2(1.18585502072),Slc2a4(1.29246266453),Il1b(2.23184333867),Agt(1.2410401374),Ucp2(1.10502550292)
GO:0040012	regulation of locomotion	biological process	11/108	776/20960	0.00221	0.0942213	ENSMUSG00000000982(1.10349073767),ENSMUSG00000004814(1.38708074443),ENSMUSG00000009281(1.18585502072),ENSMUSG00000018930(1.26467824208),ENSMUSG00000024610(1.18339186465),ENSMUSG00000027399(1.2300623294),ENSMUSG00000029379(1.90081118277),ENSMUSG00000029380(1.07121665148),ENSMUSG00000031980(1.2410401374),ENSMUSG00000058427(2.13959613136),ENSMUSG00000096768(1.7580206075)	Ccl3(1.10349073767),Ccl24(1.38708074443),Rarres2(1.18585502072),Ccl4(1.26467824208),Cd74(1.18339186465),Il1a(1.2300623294),Cxcl3(1.90081118277),Cxcl1(1.07121665148),Agt(1.2410401374),Cxcl2(2.13959613136),Erdr1(1.7580206075)
GO:0050715	positive regulation of cytokine secretion	biological process	4/108	106/20960	0.00221	0.0942213	ENSMUSG00000000982(1.10349073767),ENSMUSG00000024401(2.01854601222),ENSMUSG00000027398(2.23184333867),ENSMUSG00000027399(1.2300623294)	Ccl3(1.10349073767),Tnf(2.01854601222),Il1b(2.23184333867),Il1a(1.2300623294)
GO:0051270	regulation of cellular component movement	biological process	11/108	778/20960	0.00225	0.0953937	ENSMUSG00000000982(1.10349073767),ENSMUSG00000004814(1.38708074443),ENSMUSG00000009281(1.18585502072),ENSMUSG00000018930(1.26467824208),ENSMUSG00000024610(1.18339186465),ENSMUSG00000027399(1.2300623294),ENSMUSG00000029379(1.90081118277),ENSMUSG00000029380(1.07121665148),ENSMUSG00000031980(1.2410401374),ENSMUSG00000058427(2.13959613136),ENSMUSG00000096768(1.7580206075)	Ccl3(1.10349073767),Ccl24(1.38708074443),Rarres2(1.18585502072),Ccl4(1.26467824208),Cd74(1.18339186465),Il1a(1.2300623294),Cxcl3(1.90081118277),Cxcl1(1.07121665148),Agt(1.2410401374),Cxcl2(2.13959613136),Erdr1(1.7580206075)
GO:0006082	organic acid metabolic process	biological process	12/108	897/20960	0.00225	0.0953937	ENSMUSG00000015090(1.03832905671),ENSMUSG00000019987(1.15360652935),ENSMUSG00000020182(1.37169582682),ENSMUSG00000020377(1.0610436593),ENSMUSG00000024610(1.18339186465),ENSMUSG00000025289(1.00929152963),ENSMUSG00000027398(2.23184333867),ENSMUSG00000030826(1.04683358082),ENSMUSG00000034579(1.1529761793),ENSMUSG00000040564(1.10656347455),ENSMUSG00000054545(1.22086875163),ENSMUSG00000059040(1.044285…	Ptgds(1.03832905671),Arg1(1.15360652935),Ddc(1.37169582682),Ltc4s(1.0610436593),Cd74(1.18339186465),Prdx4(1.00929152963),Il1b(2.23184333867),Bcat2(1.04683358082),Pla2g3(1.1529761793),Apoc1(1.10656347455),Ugt1a6a(1.22086875163),Eno1b(1.04428519399)
GO:0044271	cellular nitrogen compound biosynthetic process	biological process	37/108	4608/20960	0.00226	0.0955489	ENSMUSG00000000982(1.10349073767),ENSMUSG00000011837(1.01311366462),ENSMUSG00000018822(1.02068564243),ENSMUSG00000018899(1.17311971642),ENSMUSG00000018930(1.26467824208),ENSMUSG00000019987(1.15360652935),ENSMUSG00000020182(1.37169582682),ENSMUSG00000020407(1.16748850661),ENSMUSG00000024190(1.3576263612),ENSMUSG00000024401(2.01854601222),ENSMUSG00000024610(1.18339186465),ENSMUSG00000025508(1.00303…	Ccl3(1.10349073767),Snapc2(1.01311366462),Sfrp5(1.02068564243),Irf1(1.17311971642),Ccl4(1.26467824208),Arg1(1.15360652935),Ddc(1.37169582682),Upp1(1.16748850661),Dusp1(1.3576263612),Tnf(2.01854601222),Cd74(1.18339186465),Rplp2(1.00303123706),Atf3(1.02413510307),Il1b(2.23184333867),Il1a(1.2300623294),Sin3b(1.07523846669),Agt(1.2410401374),Nfkbid(1.63079719802),Tspo(1.25369591216),Gm9493(1.05258768…
GO:0070372	regulation of ERK1 and ERK2 cascade	biological process	6/108	260/20960	0.00229	0.0955489	ENSMUSG00000000982(1.10349073767),ENSMUSG00000004814(1.38708074443),ENSMUSG00000018930(1.26467824208),ENSMUSG00000024190(1.3576263612),ENSMUSG00000024610(1.18339186465),ENSMUSG00000026628(1.02413510307)	Ccl3(1.10349073767),Ccl24(1.38708074443),Ccl4(1.26467824208),Dusp1(1.3576263612),Cd74(1.18339186465),Atf3(1.02413510307)
GO:0042359	vitamin D metabolic process	biological process	2/108	14/20960	0.0023	0.0955489	ENSMUSG00000024401(2.01854601222),ENSMUSG00000027398(2.23184333867)	Tnf(2.01854601222),Il1b(2.23184333867)
GO:0050755	chemokine metabolic process	biological process	2/108	14/20960	0.0023	0.0955489	ENSMUSG00000024401(2.01854601222),ENSMUSG00000027398(2.23184333867)	Tnf(2.01854601222),Il1b(2.23184333867)
GO:0060192	negative regulation of lipase activity	biological process	2/108	14/20960	0.0023	0.0955489	ENSMUSG00000002289(1.2446577444),ENSMUSG00000040564(1.10656347455)	Angptl4(1.2446577444),Apoc1(1.10656347455)
GO:0070486	leukocyte aggregation	biological process	2/108	14/20960	0.0023	0.0955489	ENSMUSG00000027398(2.23184333867),ENSMUSG00000056071(3.74300657055)	Il1b(2.23184333867),S100a9(3.74300657055)
GO:0072677	eosinophil migration	biological process	2/108	14/20960	0.0023	0.0955489	ENSMUSG00000000982(1.10349073767),ENSMUSG00000004814(1.38708074443)	Ccl3(1.10349073767),Ccl24(1.38708074443)
GO:0046427	positive regulation of JAK-STAT cascade	biological process	3/108	51/20960	0.00231	0.0955489	ENSMUSG00000031980(1.2410401374),ENSMUSG00000048001(1.14271687268),ENSMUSG00000058755(1.28960403877)	Agt(1.2410401374),Hes5(1.14271687268),Osm(1.28960403877)
GO:1904894	positive regulation of STAT cascade	biological process	3/108	51/20960	0.00231	0.0955489	ENSMUSG00000031980(1.2410401374),ENSMUSG00000048001(1.14271687268),ENSMUSG00000058755(1.28960403877)	Agt(1.2410401374),Hes5(1.14271687268),Osm(1.28960403877)
GO:0051046	regulation of secretion	biological process	10/108	666/20960	0.00232	0.0957031	ENSMUSG00000000982(1.10349073767),ENSMUSG00000024401(2.01854601222),ENSMUSG00000024610(1.18339186465),ENSMUSG00000027398(2.23184333867),ENSMUSG00000027399(1.2300623294),ENSMUSG00000031980(1.2410401374),ENSMUSG00000033685(1.10502550292),ENSMUSG00000050732(1.01439278984),ENSMUSG00000056071(3.74300657055),ENSMUSG00000058755(1.28960403877)	Ccl3(1.10349073767),Tnf(2.01854601222),Cd74(1.18339186465),Il1b(2.23184333867),Il1a(1.2300623294),Agt(1.2410401374),Ucp2(1.10502550292),Vamp8(1.01439278984),S100a9(3.74300657055),Osm(1.28960403877)
GO:1903531	negative regulation of secretion by cell	biological process	5/108	180/20960	0.00241	0.0991478	ENSMUSG00000024401(2.01854601222),ENSMUSG00000027398(2.23184333867),ENSMUSG00000033685(1.10502550292),ENSMUSG00000050732(1.01439278984),ENSMUSG00000058755(1.28960403877)	Tnf(2.01854601222),Il1b(2.23184333867),Ucp2(1.10502550292),Vamp8(1.01439278984),Osm(1.28960403877)
GO:0002761	regulation of myeloid leukocyte differentiation	biological process	4/108	109/20960	0.00245	0.100522	ENSMUSG00000000982(1.10349073767),ENSMUSG00000024401(2.01854601222),ENSMUSG00000024610(1.18339186465),ENSMUSG00000056501(1.12787244825)	Ccl3(1.10349073767),Tnf(2.01854601222),Cd74(1.18339186465),Cebpb(1.12787244825)
GO:0001505	regulation of neurotransmitter levels	biological process	6/108	264/20960	0.00247	0.101071	ENSMUSG00000020182(1.37169582682),ENSMUSG00000024401(2.01854601222),ENSMUSG00000027398(2.23184333867),ENSMUSG00000031980(1.2410401374),ENSMUSG00000041736(1.25369591216),ENSMUSG00000055148(2.20037003823)	Ddc(1.37169582682),Tnf(2.01854601222),Il1b(2.23184333867),Agt(1.2410401374),Tspo(1.25369591216),Klf2(2.20037003823)
GO:0009967	positive regulation of signal transduction	biological process	15/108	1290/20960	0.00252	0.102842	ENSMUSG00000000982(1.10349073767),ENSMUSG00000001020(1.28491546636),ENSMUSG00000004814(1.38708074443),ENSMUSG00000018930(1.26467824208),ENSMUSG00000024401(2.01854601222),ENSMUSG00000024610(1.18339186465),ENSMUSG00000026628(1.02413510307),ENSMUSG00000027398(2.23184333867),ENSMUSG00000031980(1.2410401374),ENSMUSG00000037095(1.26760588989),ENSMUSG00000048001(1.14271687268),ENSMUSG00000056071(3.74300…	Ccl3(1.10349073767),S100a4(1.28491546636),Ccl24(1.38708074443),Ccl4(1.26467824208),Tnf(2.01854601222),Cd74(1.18339186465),Atf3(1.02413510307),Il1b(2.23184333867),Agt(1.2410401374),Lrg1(1.26760588989),Hes5(1.14271687268),S100a9(3.74300657055),Osm(1.28960403877),Siva1(1.159093888),Gm42742(1.78687763355)
GO:0034341	response to interferon-gamma	biological process	4/108	110/20960	0.00253	0.102974	ENSMUSG00000000982(1.10349073767),ENSMUSG00000004814(1.38708074443),ENSMUSG00000018899(1.17311971642),ENSMUSG00000018930(1.26467824208)	Ccl3(1.10349073767),Ccl24(1.38708074443),Irf1(1.17311971642),Ccl4(1.26467824208)
GO:0002763	positive regulation of myeloid leukocyte differentiation	biological process	3/108	53/20960	0.00258	0.104452	ENSMUSG00000000982(1.10349073767),ENSMUSG00000024401(2.01854601222),ENSMUSG00000024610(1.18339186465)	Ccl3(1.10349073767),Tnf(2.01854601222),Cd74(1.18339186465)
GO:0032663	regulation of interleukin-2 production	biological process	3/108	53/20960	0.00258	0.104452	ENSMUSG00000015396(1.30543114616),ENSMUSG00000027398(2.23184333867),ENSMUSG00000027399(1.2300623294)	Cd83(1.30543114616),Il1b(2.23184333867),Il1a(1.2300623294)
GO:0051716	cellular response to stimulus	biological process	53/108	7450/20960	0.0026	0.104661	ENSMUSG00000000982(1.10349073767),ENSMUSG00000001020(1.28491546636),ENSMUSG00000002289(1.2446577444),ENSMUSG00000003541(1.31195969497),ENSMUSG00000004814(1.38708074443),ENSMUSG00000009281(1.18585502072),ENSMUSG00000015396(1.30543114616),ENSMUSG00000018566(1.29246266453),ENSMUSG00000018822(1.02068564243),ENSMUSG00000018899(1.17311971642),ENSMUSG00000018930(1.26467824208),ENSMUSG00000019987(1.15360…	Ccl3(1.10349073767),S100a4(1.28491546636),Angptl4(1.2446577444),Ier3(1.31195969497),Ccl24(1.38708074443),Rarres2(1.18585502072),Cd83(1.30543114616),Slc2a4(1.29246266453),Sfrp5(1.02068564243),Irf1(1.17311971642),Ccl4(1.26467824208),Arg1(1.15360652935),Ddc(1.37169582682),Ltc4s(1.0610436593),Upp1(1.16748850661),Fbln5(1.15986607356),Dusp1(1.3576263612),Tnf(2.01854601222),Cd74(1.18339186465),Prdx4(1.0…
GO:0001935	endothelial cell proliferation	biological process	4/108	111/20960	0.00262	0.104661	ENSMUSG00000004814(1.38708074443),ENSMUSG00000019987(1.15360652935),ENSMUSG00000024401(2.01854601222),ENSMUSG00000037095(1.26760588989)	Ccl24(1.38708074443),Arg1(1.15360652935),Tnf(2.01854601222),Lrg1(1.26760588989)
GO:0002526	acute inflammatory response	biological process	4/108	111/20960	0.00262	0.104661	ENSMUSG00000024401(2.01854601222),ENSMUSG00000027398(2.23184333867),ENSMUSG00000027399(1.2300623294),ENSMUSG00000040026(1.35416086652)	Tnf(2.01854601222),Il1b(2.23184333867),Il1a(1.2300623294),Saa3(1.35416086652)
GO:0010893	positive regulation of steroid biosynthetic process	biological process	2/108	15/20960	0.00264	0.104661	ENSMUSG00000024401(2.01854601222),ENSMUSG00000027398(2.23184333867)	Tnf(2.01854601222),Il1b(2.23184333867)
GO:0030730	sequestering of triglyceride	biological process	2/108	15/20960	0.00264	0.104661	ENSMUSG00000024401(2.01854601222),ENSMUSG00000027398(2.23184333867)	Tnf(2.01854601222),Il1b(2.23184333867)
GO:0051044	positive regulation of membrane protein ectodomain proteolysis	biological process	2/108	15/20960	0.00264	0.104661	ENSMUSG00000024401(2.01854601222),ENSMUSG00000027398(2.23184333867)	Tnf(2.01854601222),Il1b(2.23184333867)
GO:0071605	monocyte chemotactic protein-1 production	biological process	2/108	15/20960	0.00264	0.104661	ENSMUSG00000027398(2.23184333867),ENSMUSG00000027399(1.2300623294)	Il1b(2.23184333867),Il1a(1.2300623294)
GO:0071637	regulation of monocyte chemotactic protein-1 production	biological process	2/108	15/20960	0.00264	0.104661	ENSMUSG00000027398(2.23184333867),ENSMUSG00000027399(1.2300623294)	Il1b(2.23184333867),Il1a(1.2300623294)
GO:0098542	defense response to other organism	biological process	9/108	570/20960	0.00275	0.108739	ENSMUSG00000018899(1.17311971642),ENSMUSG00000024401(2.01854601222),ENSMUSG00000027398(2.23184333867),ENSMUSG00000029380(1.07121665148),ENSMUSG00000030144(1.21997396331),ENSMUSG00000030413(1.60068619058),ENSMUSG00000052776(1.02044995209),ENSMUSG00000056501(1.12787244825),ENSMUSG00000079641(1.00733122124)	Irf1(1.17311971642),Tnf(2.01854601222),Il1b(2.23184333867),Cxcl1(1.07121665148),Clec4d(1.21997396331),Pglyrp1(1.60068619058),Oas1a(1.02044995209),Cebpb(1.12787244825),Rpl39(1.00733122124)
GO:0051047	positive regulation of secretion	biological process	7/108	363/20960	0.00276	0.108852	ENSMUSG00000000982(1.10349073767),ENSMUSG00000024401(2.01854601222),ENSMUSG00000027398(2.23184333867),ENSMUSG00000027399(1.2300623294),ENSMUSG00000031980(1.2410401374),ENSMUSG00000050732(1.01439278984),ENSMUSG00000056071(3.74300657055)	Ccl3(1.10349073767),Tnf(2.01854601222),Il1b(2.23184333867),Il1a(1.2300623294),Agt(1.2410401374),Vamp8(1.01439278984),S100a9(3.74300657055)
GO:0010647	positive regulation of cell communication	biological process	16/108	1436/20960	0.00277	0.108965	ENSMUSG00000000982(1.10349073767),ENSMUSG00000001020(1.28491546636),ENSMUSG00000004814(1.38708074443),ENSMUSG00000018930(1.26467824208),ENSMUSG00000024401(2.01854601222),ENSMUSG00000024610(1.18339186465),ENSMUSG00000026628(1.02413510307),ENSMUSG00000027398(2.23184333867),ENSMUSG00000031980(1.2410401374),ENSMUSG00000037095(1.26760588989),ENSMUSG00000048001(1.14271687268),ENSMUSG00000050732(1.01439…	Ccl3(1.10349073767),S100a4(1.28491546636),Ccl24(1.38708074443),Ccl4(1.26467824208),Tnf(2.01854601222),Cd74(1.18339186465),Atf3(1.02413510307),Il1b(2.23184333867),Agt(1.2410401374),Lrg1(1.26760588989),Hes5(1.14271687268),Vamp8(1.01439278984),S100a9(3.74300657055),Osm(1.28960403877),Siva1(1.159093888),Gm42742(1.78687763355)
GO:0048545	response to steroid hormone	biological process	7/108	364/20960	0.0028	0.109862	ENSMUSG00000015090(1.03832905671),ENSMUSG00000019987(1.15360652935),ENSMUSG00000024190(1.3576263612),ENSMUSG00000024401(2.01854601222),ENSMUSG00000041736(1.25369591216),ENSMUSG00000058427(2.13959613136),ENSMUSG00000107068(1.78687763355)	Ptgds(1.03832905671),Arg1(1.15360652935),Dusp1(1.3576263612),Tnf(2.01854601222),Tspo(1.25369591216),Cxcl2(2.13959613136),Gm42742(1.78687763355)
GO:0048518	positive regulation of biological process	biological process	40/108	5176/20960	0.00286	0.111929	ENSMUSG00000000982(1.10349073767),ENSMUSG00000001020(1.28491546636),ENSMUSG00000002289(1.2446577444),ENSMUSG00000004814(1.38708074443),ENSMUSG00000009281(1.18585502072),ENSMUSG00000015396(1.30543114616),ENSMUSG00000017754(1.05566043749),ENSMUSG00000018899(1.17311971642),ENSMUSG00000018930(1.26467824208),ENSMUSG00000019987(1.15360652935),ENSMUSG00000024190(1.3576263612),ENSMUSG00000024401(2.018546…	Ccl3(1.10349073767),S100a4(1.28491546636),Angptl4(1.2446577444),Ccl24(1.38708074443),Rarres2(1.18585502072),Cd83(1.30543114616),Pltp(1.05566043749),Irf1(1.17311971642),Ccl4(1.26467824208),Arg1(1.15360652935),Dusp1(1.3576263612),Tnf(2.01854601222),Cd74(1.18339186465),Atf3(1.02413510307),Il1b(2.23184333867),Il1a(1.2300623294),Cxcl3(1.90081118277),Cxcl1(1.07121665148),Pglyrp1(1.60068619058),Agt(1.24…
GO:0023056	positive regulation of signaling	biological process	16/108	1445/20960	0.00294	0.114765	ENSMUSG00000000982(1.10349073767),ENSMUSG00000001020(1.28491546636),ENSMUSG00000004814(1.38708074443),ENSMUSG00000018930(1.26467824208),ENSMUSG00000024401(2.01854601222),ENSMUSG00000024610(1.18339186465),ENSMUSG00000026628(1.02413510307),ENSMUSG00000027398(2.23184333867),ENSMUSG00000031980(1.2410401374),ENSMUSG00000037095(1.26760588989),ENSMUSG00000048001(1.14271687268),ENSMUSG00000050732(1.01439…	Ccl3(1.10349073767),S100a4(1.28491546636),Ccl24(1.38708074443),Ccl4(1.26467824208),Tnf(2.01854601222),Cd74(1.18339186465),Atf3(1.02413510307),Il1b(2.23184333867),Agt(1.2410401374),Lrg1(1.26760588989),Hes5(1.14271687268),Vamp8(1.01439278984),S100a9(3.74300657055),Osm(1.28960403877),Siva1(1.159093888),Gm42742(1.78687763355)
GO:0005504	fatty acid binding	molecular function	3/104	28/20651	0.00037	0.115334	ENSMUSG00000015090(1.03832905671),ENSMUSG00000040564(1.10656347455),ENSMUSG00000056071(3.74300657055)	Ptgds(1.03832905671),Apoc1(1.10656347455),S100a9(3.74300657055)
GO:0010042	response to manganese ion	biological process	2/108	16/20960	0.00301	0.116014	ENSMUSG00000019987(1.15360652935),ENSMUSG00000041736(1.25369591216)	Arg1(1.15360652935),Tspo(1.25369591216)
GO:0010623	programmed cell death involved in cell development	biological process	2/108	16/20960	0.00301	0.116014	ENSMUSG00000027398(2.23184333867),ENSMUSG00000027399(1.2300623294)	Il1b(2.23184333867),Il1a(1.2300623294)
GO:0048266	behavioral response to pain	biological process	2/108	16/20960	0.00301	0.116014	ENSMUSG00000041736(1.25369591216),ENSMUSG00000058755(1.28960403877)	Tspo(1.25369591216),Osm(1.28960403877)
GO:0051447	negative regulation of meiotic cell cycle	biological process	2/108	16/20960	0.00301	0.116014	ENSMUSG00000024190(1.3576263612),ENSMUSG00000058755(1.28960403877)	Dusp1(1.3576263612),Osm(1.28960403877)
GO:1904707	positive regulation of vascular smooth muscle cell proliferation	biological process	2/108	16/20960	0.00301	0.116014	ENSMUSG00000024401(2.01854601222),ENSMUSG00000031980(1.2410401374)	Tnf(2.01854601222),Agt(1.2410401374)
GO:0010817	regulation of hormone levels	biological process	8/108	472/20960	0.00308	0.118116	ENSMUSG00000024401(2.01854601222),ENSMUSG00000027398(2.23184333867),ENSMUSG00000030826(1.04683358082),ENSMUSG00000031980(1.2410401374),ENSMUSG00000033685(1.10502550292),ENSMUSG00000050732(1.01439278984),ENSMUSG00000058755(1.28960403877),ENSMUSG00000060402(1.15561830887)	Tnf(2.01854601222),Il1b(2.23184333867),Bcat2(1.04683358082),Agt(1.2410401374),Ucp2(1.10502550292),Vamp8(1.01439278984),Osm(1.28960403877),Chst8(1.15561830887)
GO:0046651	lymphocyte proliferation	biological process	6/108	276/20960	0.00308	0.118116	ENSMUSG00000018899(1.17311971642),ENSMUSG00000024610(1.18339186465),ENSMUSG00000027398(2.23184333867),ENSMUSG00000035678(1.57818275133),ENSMUSG00000056501(1.12787244825),ENSMUSG00000073412(1.06516593474)	Irf1(1.17311971642),Cd74(1.18339186465),Il1b(2.23184333867),Tnfsf9(1.57818275133),Cebpb(1.12787244825),Lst1(1.06516593474)
GO:0002573	myeloid leukocyte differentiation	biological process	5/108	191/20960	0.00312	0.11935	ENSMUSG00000000982(1.10349073767),ENSMUSG00000024401(2.01854601222),ENSMUSG00000024610(1.18339186465),ENSMUSG00000035678(1.57818275133),ENSMUSG00000056501(1.12787244825)	Ccl3(1.10349073767),Tnf(2.01854601222),Cd74(1.18339186465),Tnfsf9(1.57818275133),Cebpb(1.12787244825)
GO:0032943	mononuclear cell proliferation	biological process	6/108	277/20960	0.00314	0.119815	ENSMUSG00000018899(1.17311971642),ENSMUSG00000024610(1.18339186465),ENSMUSG00000027398(2.23184333867),ENSMUSG00000035678(1.57818275133),ENSMUSG00000056501(1.12787244825),ENSMUSG00000073412(1.06516593474)	Irf1(1.17311971642),Cd74(1.18339186465),Il1b(2.23184333867),Tnfsf9(1.57818275133),Cebpb(1.12787244825),Lst1(1.06516593474)
GO:0002548	monocyte chemotaxis	biological process	3/108	57/20960	0.00318	0.120139	ENSMUSG00000000982(1.10349073767),ENSMUSG00000004814(1.38708074443),ENSMUSG00000018930(1.26467824208)	Ccl3(1.10349073767),Ccl24(1.38708074443),Ccl4(1.26467824208)
GO:0032418	lysosome localization	biological process	3/108	57/20960	0.00318	0.120139	ENSMUSG00000034579(1.1529761793),ENSMUSG00000050732(1.01439278984),ENSMUSG00000055553(1.74099686899)	Pla2g3(1.1529761793),Vamp8(1.01439278984),Kxd1(1.74099686899)
GO:0046324	regulation of glucose import	biological process	3/108	57/20960	0.00318	0.120139	ENSMUSG00000009281(1.18585502072),ENSMUSG00000024401(2.01854601222),ENSMUSG00000031980(1.2410401374)	Rarres2(1.18585502072),Tnf(2.01854601222),Agt(1.2410401374)
GO:0070228	regulation of lymphocyte apoptotic process	biological process	3/108	57/20960	0.00318	0.120139	ENSMUSG00000024610(1.18339186465),ENSMUSG00000036931(1.63079719802),ENSMUSG00000102037(1.31842226374)	Cd74(1.18339186465),Nfkbid(1.63079719802),Bcl2a1a(1.31842226374)
GO:0000165	MAPK cascade	biological process	10/108	697/20960	0.00321	0.120973	ENSMUSG00000000982(1.10349073767),ENSMUSG00000004814(1.38708074443),ENSMUSG00000018930(1.26467824208),ENSMUSG00000024190(1.3576263612),ENSMUSG00000024401(2.01854601222),ENSMUSG00000024610(1.18339186465),ENSMUSG00000026628(1.02413510307),ENSMUSG00000027398(2.23184333867),ENSMUSG00000031980(1.2410401374),ENSMUSG00000058755(1.28960403877)	Ccl3(1.10349073767),Ccl24(1.38708074443),Ccl4(1.26467824208),Dusp1(1.3576263612),Tnf(2.01854601222),Cd74(1.18339186465),Atf3(1.02413510307),Il1b(2.23184333867),Agt(1.2410401374),Osm(1.28960403877)
GO:0043122	regulation of I-kappaB kinase/NF-kappaB signaling	biological process	5/108	193/20960	0.00326	0.122254	ENSMUSG00000001020(1.28491546636),ENSMUSG00000024401(2.01854601222),ENSMUSG00000024610(1.18339186465),ENSMUSG00000027398(2.23184333867),ENSMUSG00000036931(1.63079719802)	S100a4(1.28491546636),Tnf(2.01854601222),Cd74(1.18339186465),Il1b(2.23184333867),Nfkbid(1.63079719802)
GO:0045766	positive regulation of angiogenesis	biological process	4/108	118/20960	0.00326	0.122254	ENSMUSG00000004814(1.38708074443),ENSMUSG00000027398(2.23184333867),ENSMUSG00000027399(1.2300623294),ENSMUSG00000037095(1.26760588989)	Ccl24(1.38708074443),Il1b(2.23184333867),Il1a(1.2300623294),Lrg1(1.26760588989)
GO:0002696	positive regulation of leukocyte activation	biological process	7/108	375/20960	0.0033	0.123451	ENSMUSG00000015396(1.30543114616),ENSMUSG00000018899(1.17311971642),ENSMUSG00000024610(1.18339186465),ENSMUSG00000027398(2.23184333867),ENSMUSG00000035678(1.57818275133),ENSMUSG00000050732(1.01439278984),ENSMUSG00000107068(1.78687763355)	Cd83(1.30543114616),Irf1(1.17311971642),Cd74(1.18339186465),Il1b(2.23184333867),Tnfsf9(1.57818275133),Vamp8(1.01439278984),Gm42742(1.78687763355)
GO:0001885	endothelial cell development	biological process	3/108	58/20960	0.00334	0.124338	ENSMUSG00000024401(2.01854601222),ENSMUSG00000027398(2.23184333867),ENSMUSG00000041378(1.33439173664)	Tnf(2.01854601222),Il1b(2.23184333867),Cldn5(1.33439173664)
GO:0032623	interleukin-2 production	biological process	3/108	58/20960	0.00334	0.124338	ENSMUSG00000015396(1.30543114616),ENSMUSG00000027398(2.23184333867),ENSMUSG00000027399(1.2300623294)	Cd83(1.30543114616),Il1b(2.23184333867),Il1a(1.2300623294)
GO:1901568	fatty acid derivative metabolic process	biological process	4/108	119/20960	0.00336	0.124778	ENSMUSG00000015090(1.03832905671),ENSMUSG00000020377(1.0610436593),ENSMUSG00000024610(1.18339186465),ENSMUSG00000034579(1.1529761793)	Ptgds(1.03832905671),Ltc4s(1.0610436593),Cd74(1.18339186465),Pla2g3(1.1529761793)
GO:0032352	positive regulation of hormone metabolic process	biological process	2/108	17/20960	0.0034	0.125348	ENSMUSG00000024401(2.01854601222),ENSMUSG00000027398(2.23184333867)	Tnf(2.01854601222),Il1b(2.23184333867)
GO:0032928	regulation of superoxide anion generation	biological process	2/108	17/20960	0.0034	0.125348	ENSMUSG00000029380(1.07121665148),ENSMUSG00000031980(1.2410401374)	Cxcl1(1.07121665148),Agt(1.2410401374)
GO:2001273	regulation of glucose import in response to insulin stimulus	biological process	2/108	17/20960	0.0034	0.125348	ENSMUSG00000009281(1.18585502072),ENSMUSG00000031980(1.2410401374)	Rarres2(1.18585502072),Agt(1.2410401374)
GO:1902531	regulation of intracellular signal transduction	biological process	16/108	1475/20960	0.0036	0.132402	ENSMUSG00000000982(1.10349073767),ENSMUSG00000001020(1.28491546636),ENSMUSG00000004814(1.38708074443),ENSMUSG00000018822(1.02068564243),ENSMUSG00000018930(1.26467824208),ENSMUSG00000024190(1.3576263612),ENSMUSG00000024401(2.01854601222),ENSMUSG00000024610(1.18339186465),ENSMUSG00000026628(1.02413510307),ENSMUSG00000027398(2.23184333867),ENSMUSG00000031980(1.2410401374),ENSMUSG00000036931(1.630797…	Ccl3(1.10349073767),S100a4(1.28491546636),Ccl24(1.38708074443),Sfrp5(1.02068564243),Ccl4(1.26467824208),Dusp1(1.3576263612),Tnf(2.01854601222),Cd74(1.18339186465),Atf3(1.02413510307),Il1b(2.23184333867),Agt(1.2410401374),Nfkbid(1.63079719802),Rap1gap2(1.53941934459),Hes5(1.14271687268),S100a9(3.74300657055),Osm(1.28960403877)
GO:1902533	positive regulation of intracellular signal transduction	biological process	11/108	829/20960	0.00366	0.133415	ENSMUSG00000000982(1.10349073767),ENSMUSG00000001020(1.28491546636),ENSMUSG00000004814(1.38708074443),ENSMUSG00000018930(1.26467824208),ENSMUSG00000024401(2.01854601222),ENSMUSG00000024610(1.18339186465),ENSMUSG00000027398(2.23184333867),ENSMUSG00000031980(1.2410401374),ENSMUSG00000048001(1.14271687268),ENSMUSG00000056071(3.74300657055),ENSMUSG00000058755(1.28960403877)	Ccl3(1.10349073767),S100a4(1.28491546636),Ccl24(1.38708074443),Ccl4(1.26467824208),Tnf(2.01854601222),Cd74(1.18339186465),Il1b(2.23184333867),Agt(1.2410401374),Hes5(1.14271687268),S100a9(3.74300657055),Osm(1.28960403877)
GO:0030856	regulation of epithelial cell differentiation	biological process	4/108	122/20960	0.00367	0.133415	ENSMUSG00000024401(2.01854601222),ENSMUSG00000027398(2.23184333867),ENSMUSG00000041378(1.33439173664),ENSMUSG00000048001(1.14271687268)	Tnf(2.01854601222),Il1b(2.23184333867),Cldn5(1.33439173664),Hes5(1.14271687268)
GO:0046718	viral entry into host cell	biological process	3/108	60/20960	0.00368	0.133415	ENSMUSG00000024610(1.18339186465),ENSMUSG00000050732(1.01439278984),ENSMUSG00000064326(1.159093888)	Cd74(1.18339186465),Vamp8(1.01439278984),Siva1(1.159093888)
GO:0050810	regulation of steroid biosynthetic process	biological process	3/108	60/20960	0.00368	0.133415	ENSMUSG00000024401(2.01854601222),ENSMUSG00000027398(2.23184333867),ENSMUSG00000041736(1.25369591216)	Tnf(2.01854601222),Il1b(2.23184333867),Tspo(1.25369591216)
GO:0051851	modification by host of symbiont morphology or physiology	biological process	3/108	60/20960	0.00368	0.133415	ENSMUSG00000000982(1.10349073767),ENSMUSG00000018930(1.26467824208),ENSMUSG00000029380(1.07121665148)	Ccl3(1.10349073767),Ccl4(1.26467824208),Cxcl1(1.07121665148)
GO:0035295	tube development	biological process	12/108	953/20960	0.00368	0.133415	ENSMUSG00000002289(1.2446577444),ENSMUSG00000004814(1.38708074443),ENSMUSG00000009281(1.18585502072),ENSMUSG00000018822(1.02068564243),ENSMUSG00000019987(1.15360652935),ENSMUSG00000024401(2.01854601222),ENSMUSG00000027398(2.23184333867),ENSMUSG00000027399(1.2300623294),ENSMUSG00000031980(1.2410401374),ENSMUSG00000037095(1.26760588989),ENSMUSG00000048001(1.14271687268),ENSMUSG00000055148(2.2003700…	Angptl4(1.2446577444),Ccl24(1.38708074443),Rarres2(1.18585502072),Sfrp5(1.02068564243),Arg1(1.15360652935),Tnf(2.01854601222),Il1b(2.23184333867),Il1a(1.2300623294),Agt(1.2410401374),Lrg1(1.26760588989),Hes5(1.14271687268),Klf2(2.20037003823)
GO:0050867	positive regulation of cell activation	biological process	7/108	384/20960	0.00376	0.135993	ENSMUSG00000015396(1.30543114616),ENSMUSG00000018899(1.17311971642),ENSMUSG00000024610(1.18339186465),ENSMUSG00000027398(2.23184333867),ENSMUSG00000035678(1.57818275133),ENSMUSG00000050732(1.01439278984),ENSMUSG00000107068(1.78687763355)	Cd83(1.30543114616),Irf1(1.17311971642),Cd74(1.18339186465),Il1b(2.23184333867),Tnfsf9(1.57818275133),Vamp8(1.01439278984),Gm42742(1.78687763355)
GO:0010829	negative regulation of glucose transmembrane transport	biological process	2/108	18/20960	0.00381	0.136187	ENSMUSG00000024401(2.01854601222),ENSMUSG00000027398(2.23184333867)	Tnf(2.01854601222),Il1b(2.23184333867)
GO:0017085	response to insecticide	biological process	2/108	18/20960	0.00381	0.136187	ENSMUSG00000020182(1.37169582682),ENSMUSG00000068240(1.13618598775)	Ddc(1.37169582682),Gm11808(1.13618598775)
GO:0032823	regulation of natural killer cell differentiation	biological process	2/108	18/20960	0.00381	0.136187	ENSMUSG00000018899(1.17311971642),ENSMUSG00000030413(1.60068619058)	Irf1(1.17311971642),Pglyrp1(1.60068619058)
GO:0045076	regulation of interleukin-2 biosynthetic process	biological process	2/108	18/20960	0.00381	0.136187	ENSMUSG00000027398(2.23184333867),ENSMUSG00000027399(1.2300623294)	Il1b(2.23184333867),Il1a(1.2300623294)
GO:0140131	positive regulation of lymphocyte chemotaxis	biological process	2/108	18/20960	0.00381	0.136187	ENSMUSG00000000982(1.10349073767),ENSMUSG00000018930(1.26467824208)	Ccl3(1.10349073767),Ccl4(1.26467824208)
GO:0043269	regulation of ion transport	biological process	9/108	599/20960	0.00382	0.136226	ENSMUSG00000000982(1.10349073767),ENSMUSG00000018930(1.26467824208),ENSMUSG00000019987(1.15360652935),ENSMUSG00000027398(2.23184333867),ENSMUSG00000027574(1.10063939891),ENSMUSG00000031980(1.2410401374),ENSMUSG00000041736(1.25369591216),ENSMUSG00000050732(1.01439278984),ENSMUSG00000058743(1.36560225973)	Ccl3(1.10349073767),Ccl4(1.26467824208),Arg1(1.15360652935),Il1b(2.23184333867),Nkain4(1.10063939891),Agt(1.2410401374),Tspo(1.25369591216),Vamp8(1.01439278984),Kcnj14(1.36560225973)
GO:0043299	leukocyte degranulation	biological process	3/108	61/20960	0.00385	0.136976	ENSMUSG00000000982(1.10349073767),ENSMUSG00000034579(1.1529761793),ENSMUSG00000050732(1.01439278984)	Ccl3(1.10349073767),Pla2g3(1.1529761793),Vamp8(1.01439278984)
GO:0007568	aging	biological process	6/108	289/20960	0.00386	0.137012	ENSMUSG00000019987(1.15360652935),ENSMUSG00000020182(1.37169582682),ENSMUSG00000031980(1.2410401374),ENSMUSG00000033685(1.10502550292),ENSMUSG00000041736(1.25369591216),ENSMUSG00000079017(1.6322413039)	Arg1(1.15360652935),Ddc(1.37169582682),Agt(1.2410401374),Ucp2(1.10502550292),Tspo(1.25369591216),Ifi27l2a(1.6322413039)
GO:0001818	negative regulation of cytokine production	biological process	5/108	201/20960	0.00387	0.137048	ENSMUSG00000015396(1.30543114616),ENSMUSG00000024401(2.01854601222),ENSMUSG00000030413(1.60068619058),ENSMUSG00000041736(1.25369591216),ENSMUSG00000055148(2.20037003823)	Cd83(1.30543114616),Tnf(2.01854601222),Pglyrp1(1.60068619058),Tspo(1.25369591216),Klf2(2.20037003823)
GO:0006869	lipid transport	biological process	6/108	290/20960	0.00392	0.138498	ENSMUSG00000017754(1.05566043749),ENSMUSG00000027398(2.23184333867),ENSMUSG00000031980(1.2410401374),ENSMUSG00000034579(1.1529761793),ENSMUSG00000040564(1.10656347455),ENSMUSG00000041736(1.25369591216)	Pltp(1.05566043749),Il1b(2.23184333867),Agt(1.2410401374),Pla2g3(1.1529761793),Apoc1(1.10656347455),Tspo(1.25369591216)
GO:0051129	negative regulation of cellular component organization	biological process	9/108	602/20960	0.00394	0.138883	ENSMUSG00000024190(1.3576263612),ENSMUSG00000024401(2.01854601222),ENSMUSG00000038807(1.53941934459),ENSMUSG00000040564(1.10656347455),ENSMUSG00000041736(1.25369591216),ENSMUSG00000058755(1.28960403877),ENSMUSG00000060791(1.58851695119),ENSMUSG00000064023(1.01408688727),ENSMUSG00000073411(1.04809316206)	Dusp1(1.3576263612),Tnf(2.01854601222),Rap1gap2(1.53941934459),Apoc1(1.10656347455),Tspo(1.25369591216),Osm(1.28960403877),Gmfg(1.58851695119),Klk8(1.01408688727),H2-D1(1.04809316206)
GO:0070661	leukocyte proliferation	biological process	6/108	291/20960	0.00399	0.140321	ENSMUSG00000018899(1.17311971642),ENSMUSG00000024610(1.18339186465),ENSMUSG00000027398(2.23184333867),ENSMUSG00000035678(1.57818275133),ENSMUSG00000056501(1.12787244825),ENSMUSG00000073412(1.06516593474)	Irf1(1.17311971642),Cd74(1.18339186465),Il1b(2.23184333867),Tnfsf9(1.57818275133),Cebpb(1.12787244825),Lst1(1.06516593474)
GO:0010035	response to inorganic substance	biological process	8/108	493/20960	0.004	0.140349	ENSMUSG00000019987(1.15360652935),ENSMUSG00000021186(1.15986607356),ENSMUSG00000024190(1.3576263612),ENSMUSG00000024401(2.01854601222),ENSMUSG00000027399(1.2300623294),ENSMUSG00000033685(1.10502550292),ENSMUSG00000041736(1.25369591216),ENSMUSG00000055148(2.20037003823)	Arg1(1.15360652935),Fbln5(1.15986607356),Dusp1(1.3576263612),Tnf(2.01854601222),Il1a(1.2300623294),Ucp2(1.10502550292),Tspo(1.25369591216),Klf2(2.20037003823)
GO:0002792	negative regulation of peptide secretion	biological process	4/108	125/20960	0.00401	0.140378	ENSMUSG00000024401(2.01854601222),ENSMUSG00000024610(1.18339186465),ENSMUSG00000027398(2.23184333867),ENSMUSG00000033685(1.10502550292)	Tnf(2.01854601222),Cd74(1.18339186465),Il1b(2.23184333867),Ucp2(1.10502550292)
GO:0045670	regulation of osteoclast differentiation	biological process	3/108	62/20960	0.00404	0.140782	ENSMUSG00000000982(1.10349073767),ENSMUSG00000024401(2.01854601222),ENSMUSG00000056501(1.12787244825)	Ccl3(1.10349073767),Tnf(2.01854601222),Cebpb(1.12787244825)
GO:1900076	regulation of cellular response to insulin stimulus	biological process	3/108	62/20960	0.00404	0.140782	ENSMUSG00000009281(1.18585502072),ENSMUSG00000027398(2.23184333867),ENSMUSG00000031980(1.2410401374)	Rarres2(1.18585502072),Il1b(2.23184333867),Agt(1.2410401374)
GO:0005164	tumor necrosis factor receptor binding	molecular function	3/104	31/20651	0.0005	0.14183	ENSMUSG00000024401(2.01854601222),ENSMUSG00000035678(1.57818275133),ENSMUSG00000064326(1.159093888)	Tnf(2.01854601222),Tnfsf9(1.57818275133),Siva1(1.159093888)
GO:0050786	RAGE receptor binding	molecular function	2/104	7/20651	0.00052	0.14183	ENSMUSG00000001020(1.28491546636),ENSMUSG00000056071(3.74300657055)	S100a4(1.28491546636),S100a9(3.74300657055)
GO:0030260	entry into host cell	biological process	3/108	63/20960	0.00422	0.145724	ENSMUSG00000024610(1.18339186465),ENSMUSG00000050732(1.01439278984),ENSMUSG00000064326(1.159093888)	Cd74(1.18339186465),Vamp8(1.01439278984),Siva1(1.159093888)
GO:0044409	entry into host	biological process	3/108	63/20960	0.00422	0.145724	ENSMUSG00000024610(1.18339186465),ENSMUSG00000050732(1.01439278984),ENSMUSG00000064326(1.159093888)	Cd74(1.18339186465),Vamp8(1.01439278984),Siva1(1.159093888)
GO:0051806	entry into cell of other organism involved in symbiotic interaction	biological process	3/108	63/20960	0.00422	0.145724	ENSMUSG00000024610(1.18339186465),ENSMUSG00000050732(1.01439278984),ENSMUSG00000064326(1.159093888)	Cd74(1.18339186465),Vamp8(1.01439278984),Siva1(1.159093888)
GO:0051828	entry into other organism involved in symbiotic interaction	biological process	3/108	63/20960	0.00422	0.145724	ENSMUSG00000024610(1.18339186465),ENSMUSG00000050732(1.01439278984),ENSMUSG00000064326(1.159093888)	Cd74(1.18339186465),Vamp8(1.01439278984),Siva1(1.159093888)
GO:0002902	regulation of B cell apoptotic process	biological process	2/108	19/20960	0.00425	0.14577	ENSMUSG00000024610(1.18339186465),ENSMUSG00000102037(1.31842226374)	Cd74(1.18339186465),Bcl2a1a(1.31842226374)
GO:0045408	regulation of interleukin-6 biosynthetic process	biological process	2/108	19/20960	0.00425	0.14577	ENSMUSG00000027398(2.23184333867),ENSMUSG00000056501(1.12787244825)	Il1b(2.23184333867),Cebpb(1.12787244825)
GO:1902932	positive regulation of alcohol biosynthetic process	biological process	2/108	19/20960	0.00425	0.14577	ENSMUSG00000024401(2.01854601222),ENSMUSG00000027398(2.23184333867)	Tnf(2.01854601222),Il1b(2.23184333867)
GO:0050678	regulation of epithelial cell proliferation	biological process	6/108	295/20960	0.00426	0.145786	ENSMUSG00000004814(1.38708074443),ENSMUSG00000019689(1.00658619746),ENSMUSG00000019987(1.15360652935),ENSMUSG00000024401(2.01854601222),ENSMUSG00000037095(1.26760588989),ENSMUSG00000048001(1.14271687268)	Ccl24(1.38708074443),Fmc1(1.00658619746),Arg1(1.15360652935),Tnf(2.01854601222),Lrg1(1.26760588989),Hes5(1.14271687268)
GO:0045834	positive regulation of lipid metabolic process	biological process	4/108	128/20960	0.00436	0.148874	ENSMUSG00000002289(1.2446577444),ENSMUSG00000024401(2.01854601222),ENSMUSG00000027398(2.23184333867),ENSMUSG00000031980(1.2410401374)	Angptl4(1.2446577444),Tnf(2.01854601222),Il1b(2.23184333867),Agt(1.2410401374)
GO:0051702	interaction with symbiont	biological process	3/108	64/20960	0.00441	0.150245	ENSMUSG00000000982(1.10349073767),ENSMUSG00000018930(1.26467824208),ENSMUSG00000029380(1.07121665148)	Ccl3(1.10349073767),Ccl4(1.26467824208),Cxcl1(1.07121665148)
GO:0002822	regulation of adaptive immune response based on somatic recombination of immune receptors built from...	biological process	4/108	129/20960	0.00448	0.15229	ENSMUSG00000018899(1.17311971642),ENSMUSG00000024401(2.01854601222),ENSMUSG00000073411(1.04809316206),ENSMUSG00000107068(1.78687763355)	Irf1(1.17311971642),Tnf(2.01854601222),H2-D1(1.04809316206),Gm42742(1.78687763355)
GO:2000241	regulation of reproductive process	biological process	4/108	130/20960	0.00461	0.15532	ENSMUSG00000015090(1.03832905671),ENSMUSG00000024190(1.3576263612),ENSMUSG00000025289(1.00929152963),ENSMUSG00000058755(1.28960403877)	Ptgds(1.03832905671),Dusp1(1.3576263612),Prdx4(1.00929152963),Osm(1.28960403877)
GO:0001938	positive regulation of endothelial cell proliferation	biological process	3/108	65/20960	0.00461	0.15532	ENSMUSG00000004814(1.38708074443),ENSMUSG00000019987(1.15360652935),ENSMUSG00000037095(1.26760588989)	Ccl24(1.38708074443),Arg1(1.15360652935),Lrg1(1.26760588989)
GO:0032729	positive regulation of interferon-gamma production	biological process	3/108	65/20960	0.00461	0.15532	ENSMUSG00000024401(2.01854601222),ENSMUSG00000027398(2.23184333867),ENSMUSG00000035678(1.57818275133)	Tnf(2.01854601222),Il1b(2.23184333867),Tnfsf9(1.57818275133)
GO:0042446	hormone biosynthetic process	biological process	3/108	65/20960	0.00461	0.15532	ENSMUSG00000024401(2.01854601222),ENSMUSG00000027398(2.23184333867),ENSMUSG00000060402(1.15561830887)	Tnf(2.01854601222),Il1b(2.23184333867),Chst8(1.15561830887)
GO:0023014	signal transduction by protein phosphorylation	biological process	10/108	734/20960	0.00462	0.15532	ENSMUSG00000000982(1.10349073767),ENSMUSG00000004814(1.38708074443),ENSMUSG00000018930(1.26467824208),ENSMUSG00000024190(1.3576263612),ENSMUSG00000024401(2.01854601222),ENSMUSG00000024610(1.18339186465),ENSMUSG00000026628(1.02413510307),ENSMUSG00000027398(2.23184333867),ENSMUSG00000031980(1.2410401374),ENSMUSG00000058755(1.28960403877)	Ccl3(1.10349073767),Ccl24(1.38708074443),Ccl4(1.26467824208),Dusp1(1.3576263612),Tnf(2.01854601222),Cd74(1.18339186465),Atf3(1.02413510307),Il1b(2.23184333867),Agt(1.2410401374),Osm(1.28960403877)
GO:0002888	positive regulation of myeloid leukocyte mediated immunity	biological process	2/108	20/20960	0.0047	0.156629	ENSMUSG00000029380(1.07121665148),ENSMUSG00000050732(1.01439278984)	Cxcl1(1.07121665148),Vamp8(1.01439278984)
GO:0042094	interleukin-2 biosynthetic process	biological process	2/108	20/20960	0.0047	0.156629	ENSMUSG00000027398(2.23184333867),ENSMUSG00000027399(1.2300623294)	Il1b(2.23184333867),Il1a(1.2300623294)
GO:0042226	interleukin-6 biosynthetic process	biological process	2/108	20/20960	0.0047	0.156629	ENSMUSG00000027398(2.23184333867),ENSMUSG00000056501(1.12787244825)	Il1b(2.23184333867),Cebpb(1.12787244825)
GO:0051004	regulation of lipoprotein lipase activity	biological process	2/108	20/20960	0.0047	0.156629	ENSMUSG00000002289(1.2446577444),ENSMUSG00000040564(1.10656347455)	Angptl4(1.2446577444),Apoc1(1.10656347455)
GO:0031644	regulation of neurological system process	biological process	3/108	66/20960	0.00481	0.159946	ENSMUSG00000000982(1.10349073767),ENSMUSG00000031980(1.2410401374),ENSMUSG00000064023(1.01408688727)	Ccl3(1.10349073767),Agt(1.2410401374),Klk8(1.01408688727)
GO:0045765	regulation of angiogenesis	biological process	5/108	212/20960	0.00485	0.16037	ENSMUSG00000004814(1.38708074443),ENSMUSG00000027398(2.23184333867),ENSMUSG00000027399(1.2300623294),ENSMUSG00000031980(1.2410401374),ENSMUSG00000037095(1.26760588989)	Ccl24(1.38708074443),Il1b(2.23184333867),Il1a(1.2300623294),Agt(1.2410401374),Lrg1(1.26760588989)
GO:0046879	hormone secretion	biological process	6/108	305/20960	0.00501	0.16037	ENSMUSG00000024401(2.01854601222),ENSMUSG00000027398(2.23184333867),ENSMUSG00000031980(1.2410401374),ENSMUSG00000033685(1.10502550292),ENSMUSG00000050732(1.01439278984),ENSMUSG00000058755(1.28960403877)	Tnf(2.01854601222),Il1b(2.23184333867),Agt(1.2410401374),Ucp2(1.10502550292),Vamp8(1.01439278984),Osm(1.28960403877)
GO:0048678	response to axon injury	biological process	3/108	67/20960	0.00502	0.16037	ENSMUSG00000019987(1.15360652935),ENSMUSG00000041736(1.25369591216),ENSMUSG00000064023(1.01408688727)	Arg1(1.15360652935),Tspo(1.25369591216),Klk8(1.01408688727)
GO:0060191	regulation of lipase activity	biological process	3/108	67/20960	0.00502	0.16037	ENSMUSG00000002289(1.2446577444),ENSMUSG00000031980(1.2410401374),ENSMUSG00000040564(1.10656347455)	Angptl4(1.2446577444),Agt(1.2410401374),Apoc1(1.10656347455)
GO:1904018	positive regulation of vasculature development	biological process	4/108	134/20960	0.00513	0.16037	ENSMUSG00000004814(1.38708074443),ENSMUSG00000027398(2.23184333867),ENSMUSG00000027399(1.2300623294),ENSMUSG00000037095(1.26760588989)	Ccl24(1.38708074443),Il1b(2.23184333867),Il1a(1.2300623294),Lrg1(1.26760588989)
GO:0006218	uridine catabolic process	biological process	1/108	1/20960	0.00515	0.16037	ENSMUSG00000020407(1.16748850661)	Upp1(1.16748850661)
GO:0010021	amylopectin biosynthetic process	biological process	1/108	1/20960	0.00515	0.16037	ENSMUSG00000018566(1.29246266453)	Slc2a4(1.29246266453)
GO:0010189	vitamin E biosynthetic process	biological process	1/108	1/20960	0.00515	0.16037	ENSMUSG00000017754(1.05566043749)	Pltp(1.05566043749)
GO:0010900	negative regulation of phosphatidylcholine catabolic process	biological process	1/108	1/20960	0.00515	0.16037	ENSMUSG00000040564(1.10656347455)	Apoc1(1.10656347455)
GO:0019547	arginine catabolic process to ornithine	biological process	1/108	1/20960	0.00515	0.16037	ENSMUSG00000019987(1.15360652935)	Arg1(1.15360652935)
GO:0035504	regulation of myosin light chain kinase activity	biological process	1/108	1/20960	0.00515	0.16037	ENSMUSG00000027398(2.23184333867)	Il1b(2.23184333867)
GO:0035505	positive regulation of myosin light chain kinase activity	biological process	1/108	1/20960	0.00515	0.16037	ENSMUSG00000027398(2.23184333867)	Il1b(2.23184333867)
GO:0044333	Wnt signaling pathway involved in digestive tract morphogenesis	biological process	1/108	1/20960	0.00515	0.16037	ENSMUSG00000018822(1.02068564243)	Sfrp5(1.02068564243)
GO:0046108	uridine metabolic process	biological process	1/108	1/20960	0.00515	0.16037	ENSMUSG00000020407(1.16748850661)	Upp1(1.16748850661)
GO:0061048	negative regulation of branching involved in lung morphogenesis	biological process	1/108	1/20960	0.00515	0.16037	ENSMUSG00000024401(2.01854601222)	Tnf(2.01854601222)
GO:0070953	regulation of neutrophil mediated killing of fungus	biological process	1/108	1/20960	0.00515	0.16037	ENSMUSG00000029380(1.07121665148)	Cxcl1(1.07121665148)
GO:0070965	positive regulation of neutrophil mediated killing of fungus	biological process	1/108	1/20960	0.00515	0.16037	ENSMUSG00000029380(1.07121665148)	Cxcl1(1.07121665148)
GO:0071846	actin filament debranching	biological process	1/108	1/20960	0.00515	0.16037	ENSMUSG00000060791(1.58851695119)	Gmfg(1.58851695119)
GO:1900150	regulation of defense response to fungus	biological process	1/108	1/20960	0.00515	0.16037	ENSMUSG00000029380(1.07121665148)	Cxcl1(1.07121665148)
GO:1904999	positive regulation of leukocyte adhesion to arterial endothelial cell	biological process	1/108	1/20960	0.00515	0.16037	ENSMUSG00000024401(2.01854601222)	Tnf(2.01854601222)
GO:1905008	regulation of L-lysine import across plasma membrane	biological process	1/108	1/20960	0.00515	0.16037	ENSMUSG00000031980(1.2410401374)	Agt(1.2410401374)
GO:1905010	positive regulation of L-lysine import across plasma membrane	biological process	1/108	1/20960	0.00515	0.16037	ENSMUSG00000031980(1.2410401374)	Agt(1.2410401374)
GO:1905541	regulation of L-arginine import across plasma membrane	biological process	1/108	1/20960	0.00515	0.16037	ENSMUSG00000031980(1.2410401374)	Agt(1.2410401374)
GO:1905589	positive regulation of L-arginine import across plasma membrane	biological process	1/108	1/20960	0.00515	0.16037	ENSMUSG00000031980(1.2410401374)	Agt(1.2410401374)
GO:2000056	regulation of Wnt signaling pathway involved in digestive tract morphogenesis	biological process	1/108	1/20960	0.00515	0.16037	ENSMUSG00000018822(1.02068564243)	Sfrp5(1.02068564243)
GO:2000057	negative regulation of Wnt signaling pathway involved in digestive tract morphogenesis	biological process	1/108	1/20960	0.00515	0.16037	ENSMUSG00000018822(1.02068564243)	Sfrp5(1.02068564243)
GO:2000896	amylopectin metabolic process	biological process	1/108	1/20960	0.00515	0.16037	ENSMUSG00000018566(1.29246266453)	Slc2a4(1.29246266453)
GO:0009220	pyrimidine ribonucleotide biosynthetic process	biological process	2/108	21/20960	0.00518	0.16037	ENSMUSG00000020407(1.16748850661),ENSMUSG00000073435(1.04212515991)	Upp1(1.16748850661),Nme3(1.04212515991)
GO:0034367	protein-containing complex remodeling	biological process	2/108	21/20960	0.00518	0.16037	ENSMUSG00000017754(1.05566043749),ENSMUSG00000040564(1.10656347455)	Pltp(1.05566043749),Apoc1(1.10656347455)
GO:0034368	protein-lipid complex remodeling	biological process	2/108	21/20960	0.00518	0.16037	ENSMUSG00000017754(1.05566043749),ENSMUSG00000040564(1.10656347455)	Pltp(1.05566043749),Apoc1(1.10656347455)
GO:0034369	plasma lipoprotein particle remodeling	biological process	2/108	21/20960	0.00518	0.16037	ENSMUSG00000017754(1.05566043749),ENSMUSG00000040564(1.10656347455)	Pltp(1.05566043749),Apoc1(1.10656347455)
GO:0046132	pyrimidine ribonucleoside biosynthetic process	biological process	2/108	21/20960	0.00518	0.16037	ENSMUSG00000020407(1.16748850661),ENSMUSG00000073435(1.04212515991)	Upp1(1.16748850661),Nme3(1.04212515991)
GO:0046134	pyrimidine nucleoside biosynthetic process	biological process	2/108	21/20960	0.00518	0.16037	ENSMUSG00000020407(1.16748850661),ENSMUSG00000073435(1.04212515991)	Upp1(1.16748850661),Nme3(1.04212515991)
GO:0051043	regulation of membrane protein ectodomain proteolysis	biological process	2/108	21/20960	0.00518	0.16037	ENSMUSG00000024401(2.01854601222),ENSMUSG00000027398(2.23184333867)	Tnf(2.01854601222),Il1b(2.23184333867)
GO:0002275	myeloid cell activation involved in immune response	biological process	3/108	69/20960	0.00545	0.168047	ENSMUSG00000000982(1.10349073767),ENSMUSG00000034579(1.1529761793),ENSMUSG00000050732(1.01439278984)	Ccl3(1.10349073767),Pla2g3(1.1529761793),Vamp8(1.01439278984)
GO:0043408	regulation of MAPK cascade	biological process	9/108	633/20960	0.00545	0.168047	ENSMUSG00000000982(1.10349073767),ENSMUSG00000004814(1.38708074443),ENSMUSG00000018930(1.26467824208),ENSMUSG00000024190(1.3576263612),ENSMUSG00000024401(2.01854601222),ENSMUSG00000024610(1.18339186465),ENSMUSG00000026628(1.02413510307),ENSMUSG00000027398(2.23184333867),ENSMUSG00000058755(1.28960403877)	Ccl3(1.10349073767),Ccl24(1.38708074443),Ccl4(1.26467824208),Dusp1(1.3576263612),Tnf(2.01854601222),Cd74(1.18339186465),Atf3(1.02413510307),Il1b(2.23184333867),Osm(1.28960403877)
GO:0009267	cellular response to starvation	biological process	4/108	137/20960	0.00554	0.170406	ENSMUSG00000002289(1.2446577444),ENSMUSG00000020407(1.16748850661),ENSMUSG00000026628(1.02413510307),ENSMUSG00000033685(1.10502550292)	Angptl4(1.2446577444),Upp1(1.16748850661),Atf3(1.02413510307),Ucp2(1.10502550292)
GO:0042592	homeostatic process	biological process	16/108	1543/20960	0.00555	0.170406	ENSMUSG00000000982(1.10349073767),ENSMUSG00000002289(1.2446577444),ENSMUSG00000018566(1.29246266453),ENSMUSG00000024401(2.01854601222),ENSMUSG00000024610(1.18339186465),ENSMUSG00000025289(1.00929152963),ENSMUSG00000027398(2.23184333867),ENSMUSG00000027399(1.2300623294),ENSMUSG00000029379(1.90081118277),ENSMUSG00000031980(1.2410401374),ENSMUSG00000033685(1.10502550292),ENSMUSG00000041736(1.2536959…	Ccl3(1.10349073767),Angptl4(1.2446577444),Slc2a4(1.29246266453),Tnf(2.01854601222),Cd74(1.18339186465),Prdx4(1.00929152963),Il1b(2.23184333867),Il1a(1.2300623294),Cxcl3(1.90081118277),Agt(1.2410401374),Ucp2(1.10502550292),Tspo(1.25369591216),Klf2(2.20037003823),Cxcl2(2.13959613136),Siva1(1.159093888),Bcl2a1a(1.31842226374)
GO:1901652	response to peptide	biological process	7/108	413/20960	0.00556	0.170406	ENSMUSG00000009281(1.18585502072),ENSMUSG00000018566(1.29246266453),ENSMUSG00000019987(1.15360652935),ENSMUSG00000027398(2.23184333867),ENSMUSG00000031980(1.2410401374),ENSMUSG00000033685(1.10502550292),ENSMUSG00000055148(2.20037003823)	Rarres2(1.18585502072),Slc2a4(1.29246266453),Arg1(1.15360652935),Il1b(2.23184333867),Agt(1.2410401374),Ucp2(1.10502550292),Klf2(2.20037003823)
GO:0022625	cytosolic large ribosomal subunit	cellular component	4/108	80/21204	0.00075	0.170719	ENSMUSG00000025508(1.00303123706),ENSMUSG00000046330(1.02634683244),ENSMUSG00000068240(1.13618598775),ENSMUSG00000079641(1.00733122124)	Rplp2(1.00303123706),Rpl37a(1.02634683244),Gm11808(1.13618598775),Rpl39(1.00733122124)
GO:0001516	prostaglandin biosynthetic process	biological process	2/108	22/20960	0.00568	0.172012	ENSMUSG00000015090(1.03832905671),ENSMUSG00000024610(1.18339186465)	Ptgds(1.03832905671),Cd74(1.18339186465)
GO:0032770	positive regulation of monooxygenase activity	biological process	2/108	22/20960	0.00568	0.172012	ENSMUSG00000024401(2.01854601222),ENSMUSG00000027398(2.23184333867)	Tnf(2.01854601222),Il1b(2.23184333867)
GO:0034114	regulation of heterotypic cell-cell adhesion	biological process	2/108	22/20960	0.00568	0.172012	ENSMUSG00000024401(2.01854601222),ENSMUSG00000027398(2.23184333867)	Tnf(2.01854601222),Il1b(2.23184333867)
GO:0046457	prostanoid biosynthetic process	biological process	2/108	22/20960	0.00568	0.172012	ENSMUSG00000015090(1.03832905671),ENSMUSG00000024610(1.18339186465)	Ptgds(1.03832905671),Cd74(1.18339186465)
GO:1901623	regulation of lymphocyte chemotaxis	biological process	2/108	22/20960	0.00568	0.172012	ENSMUSG00000000982(1.10349073767),ENSMUSG00000018930(1.26467824208)	Ccl3(1.10349073767),Ccl4(1.26467824208)
GO:0046890	regulation of lipid biosynthetic process	biological process	4/108	138/20960	0.00568	0.172012	ENSMUSG00000024401(2.01854601222),ENSMUSG00000027398(2.23184333867),ENSMUSG00000040564(1.10656347455),ENSMUSG00000041736(1.25369591216)	Tnf(2.01854601222),Il1b(2.23184333867),Apoc1(1.10656347455),Tspo(1.25369591216)
GO:0009914	hormone transport	biological process	6/108	315/20960	0.00584	0.176507	ENSMUSG00000024401(2.01854601222),ENSMUSG00000027398(2.23184333867),ENSMUSG00000031980(1.2410401374),ENSMUSG00000033685(1.10502550292),ENSMUSG00000050732(1.01439278984),ENSMUSG00000058755(1.28960403877)	Tnf(2.01854601222),Il1b(2.23184333867),Agt(1.2410401374),Ucp2(1.10502550292),Vamp8(1.01439278984),Osm(1.28960403877)
GO:0002791	regulation of peptide secretion	biological process	7/108	417/20960	0.00586	0.176761	ENSMUSG00000000982(1.10349073767),ENSMUSG00000024401(2.01854601222),ENSMUSG00000024610(1.18339186465),ENSMUSG00000027398(2.23184333867),ENSMUSG00000027399(1.2300623294),ENSMUSG00000033685(1.10502550292),ENSMUSG00000056071(3.74300657055)	Ccl3(1.10349073767),Tnf(2.01854601222),Cd74(1.18339186465),Il1b(2.23184333867),Il1a(1.2300623294),Ucp2(1.10502550292),S100a9(3.74300657055)
GO:0050830	defense response to Gram-positive bacterium	biological process	3/108	71/20960	0.0059	0.177267	ENSMUSG00000024401(2.01854601222),ENSMUSG00000030413(1.60068619058),ENSMUSG00000079641(1.00733122124)	Tnf(2.01854601222),Pglyrp1(1.60068619058),Rpl39(1.00733122124)
GO:0071260	cellular response to mechanical stimulus	biological process	3/108	71/20960	0.0059	0.177267	ENSMUSG00000018899(1.17311971642),ENSMUSG00000027398(2.23184333867),ENSMUSG00000031980(1.2410401374)	Irf1(1.17311971642),Il1b(2.23184333867),Agt(1.2410401374)
GO:0002260	lymphocyte homeostasis	biological process	3/108	72/20960	0.00613	0.182685	ENSMUSG00000024610(1.18339186465),ENSMUSG00000064326(1.159093888),ENSMUSG00000102037(1.31842226374)	Cd74(1.18339186465),Siva1(1.159093888),Bcl2a1a(1.31842226374)
GO:0051051	negative regulation of transport	biological process	7/108	421/20960	0.00616	0.182685	ENSMUSG00000024401(2.01854601222),ENSMUSG00000024610(1.18339186465),ENSMUSG00000027398(2.23184333867),ENSMUSG00000033685(1.10502550292),ENSMUSG00000040564(1.10656347455),ENSMUSG00000050732(1.01439278984),ENSMUSG00000058755(1.28960403877)	Tnf(2.01854601222),Cd74(1.18339186465),Il1b(2.23184333867),Ucp2(1.10502550292),Apoc1(1.10656347455),Vamp8(1.01439278984),Osm(1.28960403877)
GO:0002675	positive regulation of acute inflammatory response	biological process	2/108	23/20960	0.0062	0.182685	ENSMUSG00000024401(2.01854601222),ENSMUSG00000027398(2.23184333867)	Tnf(2.01854601222),Il1b(2.23184333867)
GO:0019430	removal of superoxide radicals	biological process	2/108	23/20960	0.0062	0.182685	ENSMUSG00000021186(1.15986607356),ENSMUSG00000024401(2.01854601222)	Fbln5(1.15986607356),Tnf(2.01854601222)
GO:0043921	modulation by host of viral transcription	biological process	2/108	23/20960	0.0062	0.182685	ENSMUSG00000000982(1.10349073767),ENSMUSG00000018930(1.26467824208)	Ccl3(1.10349073767),Ccl4(1.26467824208)
GO:0044110	growth involved in symbiotic interaction	biological process	2/108	23/20960	0.0062	0.182685	ENSMUSG00000024401(2.01854601222),ENSMUSG00000030413(1.60068619058)	Tnf(2.01854601222),Pglyrp1(1.60068619058)
GO:0044116	growth of symbiont involved in interaction with host	biological process	2/108	23/20960	0.0062	0.182685	ENSMUSG00000024401(2.01854601222),ENSMUSG00000030413(1.60068619058)	Tnf(2.01854601222),Pglyrp1(1.60068619058)
GO:0044117	growth of symbiont in host	biological process	2/108	23/20960	0.0062	0.182685	ENSMUSG00000024401(2.01854601222),ENSMUSG00000030413(1.60068619058)	Tnf(2.01854601222),Pglyrp1(1.60068619058)
GO:0045589	regulation of regulatory T cell differentiation	biological process	2/108	23/20960	0.0062	0.182685	ENSMUSG00000018899(1.17311971642),ENSMUSG00000044258(1.40166784619)	Irf1(1.17311971642),Ctla2a(1.40166784619)
GO:0052472	modulation by host of symbiont transcription	biological process	2/108	23/20960	0.0062	0.182685	ENSMUSG00000000982(1.10349073767),ENSMUSG00000018930(1.26467824208)	Ccl3(1.10349073767),Ccl4(1.26467824208)
GO:0035690	cellular response to drug	biological process	6/108	322/20960	0.00648	0.190567	ENSMUSG00000018930(1.26467824208),ENSMUSG00000019987(1.15360652935),ENSMUSG00000020182(1.37169582682),ENSMUSG00000024401(2.01854601222),ENSMUSG00000027398(2.23184333867),ENSMUSG00000055148(2.20037003823)	Ccl4(1.26467824208),Arg1(1.15360652935),Ddc(1.37169582682),Tnf(2.01854601222),Il1b(2.23184333867),Klf2(2.20037003823)
GO:0007043	cell-cell junction assembly	biological process	3/108	74/20960	0.00662	0.193937	ENSMUSG00000024401(2.01854601222),ENSMUSG00000031980(1.2410401374),ENSMUSG00000041378(1.33439173664)	Tnf(2.01854601222),Agt(1.2410401374),Cldn5(1.33439173664)
GO:0048661	positive regulation of smooth muscle cell proliferation	biological process	3/108	74/20960	0.00662	0.193937	ENSMUSG00000024401(2.01854601222),ENSMUSG00000031980(1.2410401374),ENSMUSG00000048001(1.14271687268)	Tnf(2.01854601222),Agt(1.2410401374),Hes5(1.14271687268)
GO:0009895	negative regulation of catabolic process	biological process	5/108	229/20960	0.00668	0.194835	ENSMUSG00000019689(1.00658619746),ENSMUSG00000024401(2.01854601222),ENSMUSG00000027398(2.23184333867),ENSMUSG00000040564(1.10656347455),ENSMUSG00000041736(1.25369591216)	Fmc1(1.00658619746),Tnf(2.01854601222),Il1b(2.23184333867),Apoc1(1.10656347455),Tspo(1.25369591216)
GO:0009218	pyrimidine ribonucleotide metabolic process	biological process	2/108	24/20960	0.00674	0.194835	ENSMUSG00000020407(1.16748850661),ENSMUSG00000073435(1.04212515991)	Upp1(1.16748850661),Nme3(1.04212515991)
GO:0032897	negative regulation of viral transcription	biological process	2/108	24/20960	0.00674	0.194835	ENSMUSG00000000982(1.10349073767),ENSMUSG00000018930(1.26467824208)	Ccl3(1.10349073767),Ccl4(1.26467824208)
GO:0050820	positive regulation of coagulation	biological process	2/108	24/20960	0.00674	0.194835	ENSMUSG00000056071(3.74300657055),ENSMUSG00000096145(1.88913229544)	S100a9(3.74300657055),Vkorc1(1.88913229544)
GO:0052312	modulation of transcription in other organism involved in symbiotic interaction	biological process	2/108	24/20960	0.00674	0.194835	ENSMUSG00000000982(1.10349073767),ENSMUSG00000018930(1.26467824208)	Ccl3(1.10349073767),Ccl4(1.26467824208)
GO:1904705	regulation of vascular smooth muscle cell proliferation	biological process	2/108	24/20960	0.00674	0.194835	ENSMUSG00000024401(2.01854601222),ENSMUSG00000031980(1.2410401374)	Tnf(2.01854601222),Agt(1.2410401374)
GO:1990874	vascular smooth muscle cell proliferation	biological process	2/108	24/20960	0.00674	0.194835	ENSMUSG00000024401(2.01854601222),ENSMUSG00000031980(1.2410401374)	Tnf(2.01854601222),Agt(1.2410401374)
GO:0038034	signal transduction in absence of ligand	biological process	3/108	75/20960	0.00687	0.19747	ENSMUSG00000024401(2.01854601222),ENSMUSG00000027398(2.23184333867),ENSMUSG00000027399(1.2300623294)	Tnf(2.01854601222),Il1b(2.23184333867),Il1a(1.2300623294)
GO:0046888	negative regulation of hormone secretion	biological process	3/108	75/20960	0.00687	0.19747	ENSMUSG00000027398(2.23184333867),ENSMUSG00000033685(1.10502550292),ENSMUSG00000058755(1.28960403877)	Il1b(2.23184333867),Ucp2(1.10502550292),Osm(1.28960403877)
GO:0097192	extrinsic apoptotic signaling pathway in absence of ligand	biological process	3/108	75/20960	0.00687	0.19747	ENSMUSG00000024401(2.01854601222),ENSMUSG00000027398(2.23184333867),ENSMUSG00000027399(1.2300623294)	Tnf(2.01854601222),Il1b(2.23184333867),Il1a(1.2300623294)
GO:0032868	response to insulin	biological process	5/108	232/20960	0.00705	0.201893	ENSMUSG00000009281(1.18585502072),ENSMUSG00000018566(1.29246266453),ENSMUSG00000027398(2.23184333867),ENSMUSG00000031980(1.2410401374),ENSMUSG00000033685(1.10502550292)	Rarres2(1.18585502072),Slc2a4(1.29246266453),Il1b(2.23184333867),Agt(1.2410401374),Ucp2(1.10502550292)
GO:0043410	positive regulation of MAPK cascade	biological process	7/108	432/20960	0.00706	0.201893	ENSMUSG00000000982(1.10349073767),ENSMUSG00000004814(1.38708074443),ENSMUSG00000018930(1.26467824208),ENSMUSG00000024401(2.01854601222),ENSMUSG00000024610(1.18339186465),ENSMUSG00000027398(2.23184333867),ENSMUSG00000058755(1.28960403877)	Ccl3(1.10349073767),Ccl24(1.38708074443),Ccl4(1.26467824208),Tnf(2.01854601222),Cd74(1.18339186465),Il1b(2.23184333867),Osm(1.28960403877)
GO:0022408	negative regulation of cell-cell adhesion	biological process	4/108	147/20960	0.00709	0.201893	ENSMUSG00000018899(1.17311971642),ENSMUSG00000024610(1.18339186465),ENSMUSG00000036931(1.63079719802),ENSMUSG00000056501(1.12787244825)	Irf1(1.17311971642),Cd74(1.18339186465),Nfkbid(1.63079719802),Cebpb(1.12787244825)
GO:0034614	cellular response to reactive oxygen species	biological process	4/108	147/20960	0.00709	0.201893	ENSMUSG00000019987(1.15360652935),ENSMUSG00000021186(1.15986607356),ENSMUSG00000024401(2.01854601222),ENSMUSG00000055148(2.20037003823)	Arg1(1.15360652935),Fbln5(1.15986607356),Tnf(2.01854601222),Klf2(2.20037003823)
GO:0043123	positive regulation of I-kappaB kinase/NF-kappaB signaling	biological process	4/108	147/20960	0.00709	0.201893	ENSMUSG00000001020(1.28491546636),ENSMUSG00000024401(2.01854601222),ENSMUSG00000024610(1.18339186465),ENSMUSG00000027398(2.23184333867)	S100a4(1.28491546636),Tnf(2.01854601222),Cd74(1.18339186465),Il1b(2.23184333867)
GO:0019915	lipid storage	biological process	3/108	76/20960	0.00712	0.201994	ENSMUSG00000024401(2.01854601222),ENSMUSG00000027398(2.23184333867),ENSMUSG00000043421(1.5468466471)	Tnf(2.01854601222),Il1b(2.23184333867),Hilpda(1.5468466471)
GO:1905954	positive regulation of lipid localization	biological process	3/108	76/20960	0.00712	0.201994	ENSMUSG00000017754(1.05566043749),ENSMUSG00000027398(2.23184333867),ENSMUSG00000043421(1.5468466471)	Pltp(1.05566043749),Il1b(2.23184333867),Hilpda(1.5468466471)
GO:1901342	regulation of vasculature development	biological process	5/108	233/20960	0.00718	0.203318	ENSMUSG00000004814(1.38708074443),ENSMUSG00000027398(2.23184333867),ENSMUSG00000027399(1.2300623294),ENSMUSG00000031980(1.2410401374),ENSMUSG00000037095(1.26760588989)	Ccl24(1.38708074443),Il1b(2.23184333867),Il1a(1.2300623294),Agt(1.2410401374),Lrg1(1.26760588989)
GO:0001783	B cell apoptotic process	biological process	2/108	25/20960	0.0073	0.203693	ENSMUSG00000024610(1.18339186465),ENSMUSG00000102037(1.31842226374)	Cd74(1.18339186465),Bcl2a1a(1.31842226374)
GO:0010575	positive regulation of vascular endothelial growth factor production	biological process	2/108	25/20960	0.0073	0.203693	ENSMUSG00000027398(2.23184333867),ENSMUSG00000027399(1.2300623294)	Il1b(2.23184333867),Il1a(1.2300623294)
GO:0043372	positive regulation of CD4-positive, alpha-beta T cell differentiation	biological process	2/108	25/20960	0.0073	0.203693	ENSMUSG00000015396(1.30543114616),ENSMUSG00000018899(1.17311971642)	Cd83(1.30543114616),Irf1(1.17311971642)
GO:0045066	regulatory T cell differentiation	biological process	2/108	25/20960	0.0073	0.203693	ENSMUSG00000018899(1.17311971642),ENSMUSG00000044258(1.40166784619)	Irf1(1.17311971642),Ctla2a(1.40166784619)
GO:0045672	positive regulation of osteoclast differentiation	biological process	2/108	25/20960	0.0073	0.203693	ENSMUSG00000000982(1.10349073767),ENSMUSG00000024401(2.01854601222)	Ccl3(1.10349073767),Tnf(2.01854601222)
GO:0071450	cellular response to oxygen radical	biological process	2/108	25/20960	0.0073	0.203693	ENSMUSG00000021186(1.15986607356),ENSMUSG00000024401(2.01854601222)	Fbln5(1.15986607356),Tnf(2.01854601222)
GO:0071451	cellular response to superoxide	biological process	2/108	25/20960	0.0073	0.203693	ENSMUSG00000021186(1.15986607356),ENSMUSG00000024401(2.01854601222)	Fbln5(1.15986607356),Tnf(2.01854601222)
GO:1900078	positive regulation of cellular response to insulin stimulus	biological process	2/108	25/20960	0.0073	0.203693	ENSMUSG00000009281(1.18585502072),ENSMUSG00000031980(1.2410401374)	Rarres2(1.18585502072),Agt(1.2410401374)
GO:0015837	amine transport	biological process	3/108	77/20960	0.00738	0.205549	ENSMUSG00000019987(1.15360652935),ENSMUSG00000020182(1.37169582682),ENSMUSG00000031980(1.2410401374)	Arg1(1.15360652935),Ddc(1.37169582682),Agt(1.2410401374)
GO:0042129	regulation of T cell proliferation	biological process	4/108	149/20960	0.00742	0.206287	ENSMUSG00000018899(1.17311971642),ENSMUSG00000027398(2.23184333867),ENSMUSG00000035678(1.57818275133),ENSMUSG00000056501(1.12787244825)	Irf1(1.17311971642),Il1b(2.23184333867),Tnfsf9(1.57818275133),Cebpb(1.12787244825)
GO:0002250	adaptive immune response	biological process	7/108	441/20960	0.00786	0.218122	ENSMUSG00000018899(1.17311971642),ENSMUSG00000024401(2.01854601222),ENSMUSG00000024610(1.18339186465),ENSMUSG00000030144(1.21997396331),ENSMUSG00000030148(1.14530597965),ENSMUSG00000073411(1.04809316206),ENSMUSG00000107068(1.78687763355)	Irf1(1.17311971642),Tnf(2.01854601222),Cd74(1.18339186465),Clec4d(1.21997396331),Clec4a2(1.14530597965),H2-D1(1.04809316206),Gm42742(1.78687763355)
GO:0042554	superoxide anion generation	biological process	2/108	26/20960	0.00789	0.218557	ENSMUSG00000029380(1.07121665148),ENSMUSG00000031980(1.2410401374)	Cxcl1(1.07121665148),Agt(1.2410401374)
GO:0050731	positive regulation of peptidyl-tyrosine phosphorylation	biological process	4/108	152/20960	0.00795	0.21982	ENSMUSG00000024610(1.18339186465),ENSMUSG00000031980(1.2410401374),ENSMUSG00000048001(1.14271687268),ENSMUSG00000058755(1.28960403877)	Cd74(1.18339186465),Agt(1.2410401374),Hes5(1.14271687268),Osm(1.28960403877)
GO:0071704	organic substance metabolic process	biological process	66/108	10296/20960	0.00801	0.221079	ENSMUSG00000000982(1.10349073767),ENSMUSG00000002289(1.2446577444),ENSMUSG00000004814(1.38708074443),ENSMUSG00000009281(1.18585502072),ENSMUSG00000011837(1.01311366462),ENSMUSG00000015090(1.03832905671),ENSMUSG00000017754(1.05566043749),ENSMUSG00000018566(1.29246266453),ENSMUSG00000018822(1.02068564243),ENSMUSG00000018899(1.17311971642),ENSMUSG00000018930(1.26467824208),ENSMUSG00000019689(1.00658…	Ccl3(1.10349073767),Angptl4(1.2446577444),Ccl24(1.38708074443),Rarres2(1.18585502072),Snapc2(1.01311366462),Ptgds(1.03832905671),Pltp(1.05566043749),Slc2a4(1.29246266453),Sfrp5(1.02068564243),Irf1(1.17311971642),Ccl4(1.26467824208),Fmc1(1.00658619746),Arg1(1.15360652935),Ddc(1.37169582682),Ltc4s(1.0610436593),Upp1(1.16748850661),Nagpa(1.08916005083),Dusp1(1.3576263612),Tnf(2.01854601222),Cd74(1.1…
GO:0002793	positive regulation of peptide secretion	biological process	5/108	240/20960	0.0081	0.223159	ENSMUSG00000000982(1.10349073767),ENSMUSG00000024401(2.01854601222),ENSMUSG00000027398(2.23184333867),ENSMUSG00000027399(1.2300623294),ENSMUSG00000056071(3.74300657055)	Ccl3(1.10349073767),Tnf(2.01854601222),Il1b(2.23184333867),Il1a(1.2300623294),S100a9(3.74300657055)
GO:1903532	positive regulation of secretion by cell	biological process	6/108	338/20960	0.00814	0.223857	ENSMUSG00000000982(1.10349073767),ENSMUSG00000024401(2.01854601222),ENSMUSG00000027398(2.23184333867),ENSMUSG00000027399(1.2300623294),ENSMUSG00000031980(1.2410401374),ENSMUSG00000050732(1.01439278984)	Ccl3(1.10349073767),Tnf(2.01854601222),Il1b(2.23184333867),Il1a(1.2300623294),Agt(1.2410401374),Vamp8(1.01439278984)
GO:0002274	myeloid leukocyte activation	biological process	4/108	154/20960	0.00832	0.227986	ENSMUSG00000000982(1.10349073767),ENSMUSG00000034579(1.1529761793),ENSMUSG00000035678(1.57818275133),ENSMUSG00000050732(1.01439278984)	Ccl3(1.10349073767),Pla2g3(1.1529761793),Tnfsf9(1.57818275133),Vamp8(1.01439278984)
GO:0050707	regulation of cytokine secretion	biological process	4/108	154/20960	0.00832	0.227986	ENSMUSG00000000982(1.10349073767),ENSMUSG00000024401(2.01854601222),ENSMUSG00000027398(2.23184333867),ENSMUSG00000027399(1.2300623294)	Ccl3(1.10349073767),Tnf(2.01854601222),Il1b(2.23184333867),Il1a(1.2300623294)
GO:0051817	modification of morphology or physiology of other organism involved in symbiotic interaction	biological process	3/108	81/20960	0.00848	0.231812	ENSMUSG00000000982(1.10349073767),ENSMUSG00000018930(1.26467824208),ENSMUSG00000029380(1.07121665148)	Ccl3(1.10349073767),Ccl4(1.26467824208),Cxcl1(1.07121665148)
GO:0032673	regulation of interleukin-4 production	biological process	2/108	27/20960	0.00849	0.231812	ENSMUSG00000015396(1.30543114616),ENSMUSG00000056501(1.12787244825)	Cd83(1.30543114616),Cebpb(1.12787244825)
GO:0044237	cellular metabolic process	biological process	63/108	9735/20960	0.00855	0.233033	ENSMUSG00000000982(1.10349073767),ENSMUSG00000004814(1.38708074443),ENSMUSG00000009281(1.18585502072),ENSMUSG00000011837(1.01311366462),ENSMUSG00000015090(1.03832905671),ENSMUSG00000017754(1.05566043749),ENSMUSG00000018822(1.02068564243),ENSMUSG00000018899(1.17311971642),ENSMUSG00000018930(1.26467824208),ENSMUSG00000019987(1.15360652935),ENSMUSG00000020182(1.37169582682),ENSMUSG00000020377(1.0610…	Ccl3(1.10349073767),Ccl24(1.38708074443),Rarres2(1.18585502072),Snapc2(1.01311366462),Ptgds(1.03832905671),Pltp(1.05566043749),Sfrp5(1.02068564243),Irf1(1.17311971642),Ccl4(1.26467824208),Arg1(1.15360652935),Ddc(1.37169582682),Ltc4s(1.0610436593),Upp1(1.16748850661),Fbln5(1.15986607356),Nagpa(1.08916005083),Dusp1(1.3576263612),Tnf(2.01854601222),Cd74(1.18339186465),Prdx4(1.00929152963),Rplp2(1.00…
GO:0009266	response to temperature stimulus	biological process	4/108	156/20960	0.0087	0.236699	ENSMUSG00000027399(1.2300623294),ENSMUSG00000033685(1.10502550292),ENSMUSG00000058427(2.13959613136),ENSMUSG00000058755(1.28960403877)	Il1a(1.2300623294),Ucp2(1.10502550292),Cxcl2(2.13959613136),Osm(1.28960403877)
GO:0030155	regulation of cell adhesion	biological process	8/108	565/20960	0.00887	0.240467	ENSMUSG00000015396(1.30543114616),ENSMUSG00000018899(1.17311971642),ENSMUSG00000024401(2.01854601222),ENSMUSG00000024610(1.18339186465),ENSMUSG00000027398(2.23184333867),ENSMUSG00000035678(1.57818275133),ENSMUSG00000036931(1.63079719802),ENSMUSG00000056501(1.12787244825)	Cd83(1.30543114616),Irf1(1.17311971642),Tnf(2.01854601222),Cd74(1.18339186465),Il1b(2.23184333867),Tnfsf9(1.57818275133),Nfkbid(1.63079719802),Cebpb(1.12787244825)
GO:0065007	biological regulation	biological process	75/108	12136/20960	0.00887	0.240467	ENSMUSG00000000982(1.10349073767),ENSMUSG00000001020(1.28491546636),ENSMUSG00000002289(1.2446577444),ENSMUSG00000003541(1.31195969497),ENSMUSG00000004814(1.38708074443),ENSMUSG00000006315(1.03173015304),ENSMUSG00000009281(1.18585502072),ENSMUSG00000011837(1.01311366462),ENSMUSG00000015090(1.03832905671),ENSMUSG00000015396(1.30543114616),ENSMUSG00000017754(1.05566043749),ENSMUSG00000018566(1.29246…	Ccl3(1.10349073767),S100a4(1.28491546636),Angptl4(1.2446577444),Ier3(1.31195969497),Ccl24(1.38708074443),Tmem147(1.03173015304),Rarres2(1.18585502072),Snapc2(1.01311366462),Ptgds(1.03832905671),Cd83(1.30543114616),Pltp(1.05566043749),Slc2a4(1.29246266453),Sfrp5(1.02068564243),Irf1(1.17311971642),Ccl4(1.26467824208),Fmc1(1.00658619746),Arg1(1.15360652935),Ddc(1.37169582682),Ltc4s(1.0610436593),Fbl…
GO:0045785	positive regulation of cell adhesion	biological process	6/108	346/20960	0.00907	0.24394	ENSMUSG00000015396(1.30543114616),ENSMUSG00000018899(1.17311971642),ENSMUSG00000024401(2.01854601222),ENSMUSG00000024610(1.18339186465),ENSMUSG00000027398(2.23184333867),ENSMUSG00000035678(1.57818275133)	Cd83(1.30543114616),Irf1(1.17311971642),Tnf(2.01854601222),Cd74(1.18339186465),Il1b(2.23184333867),Tnfsf9(1.57818275133)
GO:2001236	regulation of extrinsic apoptotic signaling pathway	biological process	4/108	158/20960	0.00909	0.24394	ENSMUSG00000024401(2.01854601222),ENSMUSG00000026628(1.02413510307),ENSMUSG00000027398(2.23184333867),ENSMUSG00000031980(1.2410401374)	Tnf(2.01854601222),Atf3(1.02413510307),Il1b(2.23184333867),Agt(1.2410401374)
GO:0001779	natural killer cell differentiation	biological process	2/108	28/20960	0.00911	0.24394	ENSMUSG00000018899(1.17311971642),ENSMUSG00000030413(1.60068619058)	Irf1(1.17311971642),Pglyrp1(1.60068619058)
GO:0002828	regulation of type 2 immune response	biological process	2/108	28/20960	0.00911	0.24394	ENSMUSG00000018899(1.17311971642),ENSMUSG00000024610(1.18339186465)	Irf1(1.17311971642),Cd74(1.18339186465)
GO:0032892	positive regulation of organic acid transport	biological process	2/108	28/20960	0.00911	0.24394	ENSMUSG00000027398(2.23184333867),ENSMUSG00000031980(1.2410401374)	Il1b(2.23184333867),Agt(1.2410401374)
GO:0051955	regulation of amino acid transport	biological process	2/108	28/20960	0.00911	0.24394	ENSMUSG00000019987(1.15360652935),ENSMUSG00000031980(1.2410401374)	Arg1(1.15360652935),Agt(1.2410401374)
GO:0071470	cellular response to osmotic stress	biological process	2/108	28/20960	0.00911	0.24394	ENSMUSG00000018566(1.29246266453),ENSMUSG00000041736(1.25369591216)	Slc2a4(1.29246266453),Tspo(1.25369591216)
GO:0008202	steroid metabolic process	biological process	5/108	249/20960	0.00941	0.251532	ENSMUSG00000024401(2.01854601222),ENSMUSG00000027398(2.23184333867),ENSMUSG00000031980(1.2410401374),ENSMUSG00000040564(1.10656347455),ENSMUSG00000041736(1.25369591216)	Tnf(2.01854601222),Il1b(2.23184333867),Agt(1.2410401374),Apoc1(1.10656347455),Tspo(1.25369591216)
GO:0051251	positive regulation of lymphocyte activation	biological process	6/108	350/20960	0.00957	0.255362	ENSMUSG00000015396(1.30543114616),ENSMUSG00000018899(1.17311971642),ENSMUSG00000024610(1.18339186465),ENSMUSG00000027398(2.23184333867),ENSMUSG00000035678(1.57818275133),ENSMUSG00000107068(1.78687763355)	Cd83(1.30543114616),Irf1(1.17311971642),Cd74(1.18339186465),Il1b(2.23184333867),Tnfsf9(1.57818275133),Gm42742(1.78687763355)
GO:0050776	regulation of immune response	biological process	9/108	693/20960	0.0096	0.255715	ENSMUSG00000018899(1.17311971642),ENSMUSG00000024401(2.01854601222),ENSMUSG00000024610(1.18339186465),ENSMUSG00000030144(1.21997396331),ENSMUSG00000030413(1.60068619058),ENSMUSG00000050732(1.01439278984),ENSMUSG00000073411(1.04809316206),ENSMUSG00000099974(1.96443844766),ENSMUSG00000107068(1.78687763355)	Irf1(1.17311971642),Tnf(2.01854601222),Cd74(1.18339186465),Clec4d(1.21997396331),Pglyrp1(1.60068619058),Vamp8(1.01439278984),H2-D1(1.04809316206),Bcl2a1d(1.96443844766),Gm42742(1.78687763355)
GO:0002708	positive regulation of lymphocyte mediated immunity	biological process	3/108	85/20960	0.00968	0.256135	ENSMUSG00000024401(2.01854601222),ENSMUSG00000073411(1.04809316206),ENSMUSG00000107068(1.78687763355)	Tnf(2.01854601222),H2-D1(1.04809316206),Gm42742(1.78687763355)
GO:0045639	positive regulation of myeloid cell differentiation	biological process	3/108	85/20960	0.00968	0.256135	ENSMUSG00000000982(1.10349073767),ENSMUSG00000024401(2.01854601222),ENSMUSG00000024610(1.18339186465)	Ccl3(1.10349073767),Tnf(2.01854601222),Cd74(1.18339186465)
GO:0050778	positive regulation of immune response	biological process	8/108	574/20960	0.0097	0.256135	ENSMUSG00000018899(1.17311971642),ENSMUSG00000024401(2.01854601222),ENSMUSG00000024610(1.18339186465),ENSMUSG00000030413(1.60068619058),ENSMUSG00000050732(1.01439278984),ENSMUSG00000073411(1.04809316206),ENSMUSG00000099974(1.96443844766),ENSMUSG00000107068(1.78687763355)	Irf1(1.17311971642),Tnf(2.01854601222),Cd74(1.18339186465),Pglyrp1(1.60068619058),Vamp8(1.01439278984),H2-D1(1.04809316206),Bcl2a1d(1.96443844766),Gm42742(1.78687763355)
GO:0006221	pyrimidine nucleotide biosynthetic process	biological process	2/108	29/20960	0.00975	0.256135	ENSMUSG00000020407(1.16748850661),ENSMUSG00000073435(1.04212515991)	Upp1(1.16748850661),Nme3(1.04212515991)
GO:0010574	regulation of vascular endothelial growth factor production	biological process	2/108	29/20960	0.00975	0.256135	ENSMUSG00000027398(2.23184333867),ENSMUSG00000027399(1.2300623294)	Il1b(2.23184333867),Il1a(1.2300623294)
GO:0046131	pyrimidine ribonucleoside metabolic process	biological process	2/108	29/20960	0.00975	0.256135	ENSMUSG00000020407(1.16748850661),ENSMUSG00000073435(1.04212515991)	Upp1(1.16748850661),Nme3(1.04212515991)
GO:0085029	extracellular matrix assembly	biological process	2/108	29/20960	0.00975	0.256135	ENSMUSG00000021186(1.15986607356),ENSMUSG00000031980(1.2410401374)	Fbln5(1.15986607356),Agt(1.2410401374)
GO:2000516	positive regulation of CD4-positive, alpha-beta T cell activation	biological process	2/108	29/20960	0.00975	0.256135	ENSMUSG00000015396(1.30543114616),ENSMUSG00000018899(1.17311971642)	Cd83(1.30543114616),Irf1(1.17311971642)
GO:0030099	myeloid cell differentiation	biological process	6/108	354/20960	0.01008	0.258393	ENSMUSG00000000982(1.10349073767),ENSMUSG00000024401(2.01854601222),ENSMUSG00000024610(1.18339186465),ENSMUSG00000035678(1.57818275133),ENSMUSG00000055148(2.20037003823),ENSMUSG00000056501(1.12787244825)	Ccl3(1.10349073767),Tnf(2.01854601222),Cd74(1.18339186465),Tnfsf9(1.57818275133),Klf2(2.20037003823),Cebpb(1.12787244825)
GO:0043491	protein kinase B signaling	biological process	4/108	163/20960	0.01011	0.258393	ENSMUSG00000000982(1.10349073767),ENSMUSG00000018822(1.02068564243),ENSMUSG00000024401(2.01854601222),ENSMUSG00000027398(2.23184333867)	Ccl3(1.10349073767),Sfrp5(1.02068564243),Tnf(2.01854601222),Il1b(2.23184333867)
GO:0002337	B-1a B cell differentiation	biological process	1/108	2/20960	0.01028	0.258393	ENSMUSG00000032436(1.00952443708)	Cmtm7(1.00952443708)
GO:0002876	positive regulation of chronic inflammatory response to antigenic stimulus	biological process	1/108	2/20960	0.01028	0.258393	ENSMUSG00000024401(2.01854601222)	Tnf(2.01854601222)
GO:0006447	regulation of translational initiation by iron	biological process	1/108	2/20960	0.01028	0.258393	ENSMUSG00000024401(2.01854601222)	Tnf(2.01854601222)
GO:0006550	isoleucine catabolic process	biological process	1/108	2/20960	0.01028	0.258393	ENSMUSG00000030826(1.04683358082)	Bcat2(1.04683358082)
GO:0009082	branched-chain amino acid biosynthetic process	biological process	1/108	2/20960	0.01028	0.258393	ENSMUSG00000030826(1.04683358082)	Bcat2(1.04683358082)
GO:0009098	leucine biosynthetic process	biological process	1/108	2/20960	0.01028	0.258393	ENSMUSG00000030826(1.04683358082)	Bcat2(1.04683358082)
GO:0009099	valine biosynthetic process	biological process	1/108	2/20960	0.01028	0.258393	ENSMUSG00000030826(1.04683358082)	Bcat2(1.04683358082)
GO:0033076	isoquinoline alkaloid metabolic process	biological process	1/108	2/20960	0.01028	0.258393	ENSMUSG00000020182(1.37169582682)	Ddc(1.37169582682)
GO:0035606	peptidyl-cysteine S-trans-nitrosylation	biological process	1/108	2/20960	0.01028	0.258393	ENSMUSG00000056071(3.74300657055)	S100a9(3.74300657055)
GO:0035691	macrophage migration inhibitory factor signaling pathway	biological process	1/108	2/20960	0.01028	0.258393	ENSMUSG00000024610(1.18339186465)	Cd74(1.18339186465)
GO:0042371	vitamin K biosynthetic process	biological process	1/108	2/20960	0.01028	0.258393	ENSMUSG00000096145(1.88913229544)	Vkorc1(1.88913229544)
GO:0045994	positive regulation of translational initiation by iron	biological process	1/108	2/20960	0.01028	0.258393	ENSMUSG00000024401(2.01854601222)	Tnf(2.01854601222)
GO:0052314	phytoalexin metabolic process	biological process	1/108	2/20960	0.01028	0.258393	ENSMUSG00000020182(1.37169582682)	Ddc(1.37169582682)
GO:0061757	leukocyte adhesion to arterial endothelial cell	biological process	1/108	2/20960	0.01028	0.258393	ENSMUSG00000024401(2.01854601222)	Tnf(2.01854601222)
GO:0070960	positive regulation of neutrophil mediated cytotoxicity	biological process	1/108	2/20960	0.01028	0.258393	ENSMUSG00000029380(1.07121665148)	Cxcl1(1.07121665148)
GO:0070961	positive regulation of neutrophil mediated killing of symbiont cell	biological process	1/108	2/20960	0.01028	0.258393	ENSMUSG00000029380(1.07121665148)	Cxcl1(1.07121665148)
GO:0072564	blood microparticle formation	biological process	1/108	2/20960	0.01028	0.258393	ENSMUSG00000024401(2.01854601222)	Tnf(2.01854601222)
GO:0097638	L-arginine import across plasma membrane	biological process	1/108	2/20960	0.01028	0.258393	ENSMUSG00000031980(1.2410401374)	Agt(1.2410401374)
GO:0097639	L-lysine import across plasma membrane	biological process	1/108	2/20960	0.01028	0.258393	ENSMUSG00000031980(1.2410401374)	Agt(1.2410401374)
GO:1903400	L-arginine transmembrane transport	biological process	1/108	2/20960	0.01028	0.258393	ENSMUSG00000031980(1.2410401374)	Agt(1.2410401374)
GO:1904997	regulation of leukocyte adhesion to arterial endothelial cell	biological process	1/108	2/20960	0.01028	0.258393	ENSMUSG00000024401(2.01854601222)	Tnf(2.01854601222)
GO:2000332	regulation of blood microparticle formation	biological process	1/108	2/20960	0.01028	0.258393	ENSMUSG00000024401(2.01854601222)	Tnf(2.01854601222)
GO:2000334	positive regulation of blood microparticle formation	biological process	1/108	2/20960	0.01028	0.258393	ENSMUSG00000024401(2.01854601222)	Tnf(2.01854601222)
[truncated: 2,977 more rows]

## Sheet: Supplementary Data 4
GO.ID	Term	Ontology	Significant	Annotated	Pvalue	Qvalue	Signi_id	Signi_symbol
[truncated: 3,673 more rows]
